# Supplementary material for: catena-Poly[zinc(II)-μ-aqua-κ2 O:O-bis­(μ-quinoline-4-carboxyl­ato-κ2 O:O′)]
Source: Acta Crystallogr Sect E Struct Rep Online. 2009 Jul 4;65(Pt 8):m873. doi: 10.1107/S1600536809025392 (PMC2977275; doi:10.1107/S1600536809025392)
Supplement: Supplementary file 2 [file e-65-0m873-Isup2.hkl]

# 
# h,k,l, Fc-squared, Fo-squared, sigma(Fo-squared) and status flag 
# 
data_I
_shelx_title ' _Zn-b' 
_shelx_refln_list_code          4 
_shelx_F_calc_maximum      186.60 
_exptl_crystal_F_000       872.00 
_reflns_d_resolution_high  0.7702 
 
loop_ 
 _symmetry_equiv_pos_as_xyz 
 'x, y, z' 
 '-x, y, -z+1/2' 
 'x+1/2, y+1/2, z' 
 '-x+1/2, y+1/2, -z+1/2' 
 '-x, -y, -z' 
 'x, -y, z-1/2' 
 '-x+1/2, -y+1/2, -z' 
 'x+1/2, -y+1/2, z-1/2' 
 
_cell_length_a    14.9285 
_cell_length_b    14.4025 
_cell_length_c     7.5428 
_cell_angle_alpha  90.000 
_cell_angle_beta   91.961 
_cell_angle_gamma  90.000 
 
_shelx_F_squared_multiplier     1.000 
 
loop_ 
 _refln_index_h 
 _refln_index_k 
 _refln_index_l 
 _refln_F_squared_calc 
 _refln_F_squared_meas 
 _refln_F_squared_sigma 
 _refln_observed_status 
   4   0   0     1032.41      825.34     18.88 o 
   6   0   0     4384.29     3989.72    118.01 o 
   8   0   0    12419.38    12614.49    220.93 o 
  10   0   0    15389.36    15929.06    449.38 o 
  12   0   0       55.14       50.56      4.44 o 
  14   0   0     7324.03     7364.18    129.75 o 
  16   0   0     1684.99     1723.07     41.20 o 
   3   1   0    10100.87     9408.06    170.95 o 
   5   1   0      985.53      827.45     13.44 o 
   7   1   0    12344.82    12223.00    217.15 o 
   9   1   0    16248.97    16320.95    283.76 o 
  11   1   0     9573.38     9860.56    135.38 o 
  13   1   0     6014.87     6192.24     64.45 o 
  15   1   0     1230.14     1222.25     18.28 o 
  17   1   0     1524.47     1589.05     36.48 o 
   4   2   0     3867.60     3542.70     55.98 o 
   6   2   0     1893.82     1696.39     35.95 o 
   8   2   0    13719.28    13932.12    189.05 o 
  10   2   0    13452.50    13661.61    215.43 o 
  12   2   0     6749.18     6926.03    135.37 o 
  14   2   0       55.23       58.12      2.85 o 
  16   2   0     2545.64     2589.06     90.68 o 
  18   2   0     2197.55     2411.00     92.62 o 
   1   3   0    12081.72    10650.67    179.18 o 
   3   3   0    33352.15    26714.85   1012.10 o 
   5   3   0     7402.17     6901.73    145.63 o 
   7   3   0     6369.10     6034.01    139.49 o 
   9   3   0     1511.85     1305.69     42.98 o 
  11   3   0     3539.13     3658.74     73.47 o 
  13   3   0     1933.49     1936.67     27.78 o 
  15   3   0     2095.96     2150.85     43.20 o 
  17   3   0     1989.93     2035.36     78.52 o 
  19   3   0     1463.13     1548.04     43.63 o 
   0   4   0      629.86      505.84     11.91 o 
   2   4   0     2705.97     2396.25     38.70 o 
   4   4   0     4457.96     3882.75    111.71 o 
   6   4   0    17132.39    16395.33    428.82 o 
   8   4   0     6494.95     6771.58    210.48 o 
  10   4   0     1846.74     1855.64     27.20 o 
  12   4   0     3579.28     3795.07     45.07 o 
  14   4   0     2788.07     2930.47     56.82 o 
  16   4   0     2381.79     2446.78     39.27 o 
  18   4   0      402.69      405.87     20.17 o 
   1   5   0       84.70       66.78      1.77 o 
   3   5   0     5873.45     5118.79    124.12 o 
   5   5   0    34820.89    32757.29   2193.78 o 
   7   5   0     2942.21     2547.26     99.44 o 
   9   5   0     1688.27     1641.52     50.30 o 
  11   5   0      880.71      913.98     22.24 o 
  13   5   0     2537.26     2571.47     48.99 o 
  15   5   0     1176.37     1231.22     20.49 o 
  17   5   0      409.17      351.47     19.07 o 
   0   6   0       40.29       60.71      2.44 o 
   2   6   0      395.08      271.54      5.31 o 
   4   6   0    22486.09    21582.24    472.75 o 
   6   6   0     5779.66     5479.60     84.06 o 
   8   6   0     1752.15     1686.58     40.73 o 
  10   6   0      263.48      253.07      9.23 o 
  12   6   0     1443.99     1540.46     25.31 o 
  14   6   0     4070.16     4107.32     51.64 o 
  16   6   0      554.29      536.34     18.11 o 
  18   6   0     1719.09     1861.87     52.42 o 
   1   7   0     2637.89     2339.92     40.56 o 
   3   7   0     6285.21     5538.76     85.50 o 
   5   7   0    10220.90     9658.96    147.17 o 
   7   7   0     3595.30     3741.59     75.77 o 
   9   7   0      750.77      747.99     10.04 o 
  11   7   0     1467.77     1578.66     22.76 o 
  13   7   0      965.34     1040.26     16.03 o 
  15   7   0     3495.84     3531.59     49.00 o 
  17   7   0     1363.26     1379.44     31.65 o 
   0   8   0       39.22       30.82      2.94 o 
   2   8   0     8545.05     8079.98    125.85 o 
   4   8   0     9200.29     8969.56    179.55 o 
   6   8   0     5612.24     5627.46    103.35 o 
   8   8   0     2086.05     2003.92     28.61 o 
  10   8   0     1627.54     1589.34     37.51 o 
  12   8   0     2477.45     2512.43     27.85 o 
  14   8   0     1162.75     1178.10     23.93 o 
  16   8   0     1347.23     1289.97     41.19 o 
   1   9   0     6104.98     5979.39    120.30 o 
   3   9   0     3132.25     2858.32     92.72 o 
   5   9   0     1868.32     1810.89     26.70 o 
   7   9   0     4572.21     4530.03    106.79 o 
   9   9   0     3421.29     3364.52     54.14 o 
  11   9   0     3112.45     3235.42    107.33 o 
  13   9   0     1759.33     1891.64     33.58 o 
  15   9   0     1777.44     1869.13     52.03 o 
   0  10   0    11314.56    11354.87    220.66 o 
   2  10   0    11814.20    11954.46    164.15 o 
   4  10   0     1151.50     1091.63     13.84 o 
   6  10   0     2945.08     2878.55     60.88 o 
   8  10   0     4725.87     4636.20     60.07 o 
  10  10   0       87.57      103.09      4.87 o 
  12  10   0     3454.44     3508.56    208.77 o 
  14  10   0     2125.16     2194.96     60.05 o 
  16  10   0      963.83      953.87     36.49 o 
   1  11   0    10153.17    10375.65    103.32 o 
   3  11   0      404.10      409.41      7.39 o 
   5  11   0     4176.63     4204.88     88.00 o 
   7  11   0     1656.89     1648.16     24.29 o 
   9  11   0     8267.16     8991.54    168.22 o 
  11  11   0     2221.31     2068.90     83.13 o 
  13  11   0     1614.03     1711.80     48.48 o 
  15  11   0     1255.77     1294.19     30.97 o 
   0  12   0     4917.67     4847.71     81.56 o 
   2  12   0     1883.03     1927.96     25.39 o 
   4  12   0     7059.65     7157.25     89.73 o 
   6  12   0     1227.80     1219.30     22.28 o 
   8  12   0      750.46      728.52     14.90 o 
  10  12   0     8385.69     8877.88    178.83 o 
  12  12   0     1750.95     1863.03     52.23 o 
  14  12   0      889.31      936.12     25.54 o 
   1  13   0     3898.38     4062.43     52.80 o 
   3  13   0     6891.45     7278.94     91.72 o 
   5  13   0      226.04      213.50      9.87 o 
   7  13   0     2797.38     3024.68     34.12 o 
   9  13   0      974.20     1011.18     18.21 o 
  11  13   0     2119.28     2090.83     58.09 o 
  13  13   0      561.20      536.79     17.57 o 
   0  14   0     1674.48     1648.69     25.24 o 
   2  14   0     1893.64     1864.34     19.49 o 
   4  14   0      703.52      704.35     12.96 o 
   6  14   0     2676.67     2855.00     29.86 o 
   8  14   0     2226.88     2345.40     29.41 o 
  10  14   0     1238.49     1217.37     29.43 o 
  12  14   0     1443.41     1457.42     34.40 o 
   1  15   0     1022.45      995.79     12.61 o 
   3  15   0     1711.12     1655.28     24.95 o 
   5  15   0     1008.44     1054.94     18.00 o 
   7  15   0     2325.73     2541.23     52.94 o 
   9  15   0      625.21      646.40     18.31 o 
  11  15   0      658.17      692.27     19.05 o 
   0  16   0     1506.59     1517.12     25.91 o 
   2  16   0      511.76      512.41     10.78 o 
   4  16   0     2038.47     2113.31     29.63 o 
   6  16   0      759.02      822.01     21.97 o 
   8  16   0      182.09      176.77      7.88 o 
  10  16   0     1036.72     1108.36     29.55 o 
   1  17   0      414.21      406.88     10.13 o 
   3  17   0      467.71      491.74     22.51 o 
   5  17   0     1237.08     1162.68     29.18 o 
   7  17   0      244.17      226.28      8.58 o 
   0  18   0      623.21      652.16     28.91 o 
   2  18   0      606.00      580.27     14.73 o 
   4  18   0      217.45      223.10      9.02 o 
 -19   1   1        9.74       10.63      6.10 o 
 -17   1   1       62.73       52.90      3.53 o 
 -15   1   1       63.72       65.71      3.59 o 
 -13   1   1     4595.50     4886.62     52.08 o 
 -11   1   1     1834.75     1837.92     20.97 o 
  -9   1   1      822.99      824.71     17.86 o 
  -7   1   1      675.65      753.42     16.56 o 
  -5   1   1      140.54      101.39      2.38 o 
  -3   1   1     2834.14     3088.97     48.94 o 
  -1   1   1     2689.05     2745.72     54.86 o 
   1   1   1     6442.89     5882.32    196.01 o 
   3   1   1     3672.93     3416.00     62.31 o 
   5   1   1     1358.72     1231.99     21.04 o 
   7   1   1     4316.05     4809.67    100.24 o 
   9   1   1        2.36        3.28      0.59 o 
  11   1   1      954.78      901.49     11.07 o 
  13   1   1      240.26      219.59      4.55 o 
  15   1   1      151.85      147.16      6.36 o 
  17   1   1        0.54        4.85      5.65 o 
 -18   2   1        0.67        3.36      5.01 o 
 -16   2   1        4.92        5.03      2.22 o 
 -14   2   1      184.36      167.83      4.78 o 
 -12   2   1      203.96      217.97      5.66 o 
 -10   2   1      623.10      633.81     12.39 o 
  -8   2   1       20.62       29.22      2.00 o 
  -6   2   1    12940.77    13539.43    246.42 o 
  -4   2   1     7813.81     7496.93    118.24 o 
  -2   2   1    13801.98    13336.59    265.50 o 
   0   2   1     5333.78     5413.06    110.43 o 
   2   2   1     2520.83     2557.10     66.29 o 
   4   2   1     3699.62     3481.29     63.52 o 
   6   2   1      225.12      279.47      8.32 o 
   8   2   1      510.75      648.35     13.06 o 
  10   2   1     1461.32     1397.25     18.28 o 
  12   2   1     1567.76     1578.29     24.00 o 
  14   2   1      259.36      261.90      5.70 o 
  18   2   1      277.82      308.19     16.39 o 
 -19   3   1      156.75      143.50     11.70 o 
 -17   3   1       73.49       66.23      5.40 o 
 -15   3   1      929.27      951.78     21.88 o 
 -13   3   1       25.00       29.84      3.03 o 
 -11   3   1      113.23      108.38      3.80 o 
  -9   3   1       58.98      102.31      3.99 o 
  -7   3   1     1103.73     1331.61     29.30 o 
  -5   3   1    15141.08    15410.74    383.71 o 
  -3   3   1     5210.84     5106.33     86.25 o 
  -1   3   1    23240.02    20947.65    932.66 o 
   1   3   1      102.48      125.58      2.87 o 
   3   3   1     2784.81     2553.69     46.80 o 
   5   3   1    15754.11    16334.84    357.78 o 
   7   3   1      746.27      825.98     15.99 o 
   9   3   1      264.43      236.48      5.54 o 
  11   3   1     4007.04     3566.19    223.12 o 
  13   3   1       51.43       55.57      2.48 o 
  15   3   1        4.06        2.18      2.26 o 
  17   3   1       31.56       36.33      6.15 o 
 -18   4   1        4.41        4.83      3.82 o 
 -16   4   1      500.77      494.52     13.96 o 
 -14   4   1       97.59       99.67      3.80 o 
 -12   4   1      162.10      179.93      5.04 o 
 -10   4   1        9.38       12.46      2.34 o 
  -8   4   1      452.93      471.71     13.78 o 
  -6   4   1     1092.94     1198.11     24.92 o 
  -4   4   1     1500.38     1542.32     46.61 o 
  -2   4   1      755.84      664.31     12.20 o 
   0   4   1      980.97      930.89     21.08 o 
   2   4   1      619.30      576.99     11.61 o 
   4   4   1     8443.43     8255.52    140.27 o 
   6   4   1      947.79     1097.98     19.11 o 
   8   4   1      113.76      138.13      3.49 o 
  10   4   1      272.70      256.88      9.63 o 
  12   4   1      817.46      778.67     10.41 o 
  14   4   1      279.78      246.63     11.48 o 
  16   4   1       62.50       63.08      7.09 o 
  18   4   1       23.08       20.53      6.21 o 
 -17   5   1       25.19       29.85      6.59 o 
 -15   5   1      412.18      359.02      7.67 o 
 -13   5   1        2.23        4.11      2.29 o 
 -11   5   1       87.65      100.14      6.95 o 
  -9   5   1      474.27      528.94     18.69 o 
  -7   5   1     4782.87     5196.38    130.34 o 
  -5   5   1     1074.04     1251.22     25.33 o 
  -3   5   1       13.15       15.81      1.16 o 
  -1   5   1     1559.64     1428.69     26.02 o 
   1   5   1      301.67      286.24      5.95 o 
   3   5   1     3026.57     3100.66     48.42 o 
   5   5   1      657.93      636.75     18.16 o 
   7   5   1       17.97       27.02      1.61 o 
   9   5   1      154.83      171.38      6.47 o 
  11   5   1       86.46       91.64      2.84 o 
  13   5   1      348.88      356.43      9.34 o 
  15   5   1        0.44        5.03      3.21 o 
  17   5   1       37.06       17.13      7.57 o 
 -18   6   1       99.55      109.14      7.57 o 
 -16   6   1        4.95        6.97      4.63 o 
 -14   6   1        2.89        3.13      1.76 o 
 -12   6   1      101.49       77.08      5.03 o 
 -10   6   1       60.03       35.14      4.39 o 
  -8   6   1      382.66      384.63      8.51 o 
  -6   6   1      133.97      176.44      4.40 o 
  -4   6   1     1186.30     1072.55     17.76 o 
  -2   6   1      216.56      188.44      4.42 o 
   0   6   1     1888.24     2037.72     32.28 o 
   2   6   1     2359.30     2436.60     41.29 o 
   4   6   1      124.02       95.23      5.70 o 
   6   6   1      240.81      270.51      6.86 o 
   8   6   1       96.81       85.23      4.66 o 
  10   6   1        9.08       16.20      1.63 o 
  12   6   1       10.76       19.63      2.39 o 
  14   6   1      514.60      468.86     11.51 o 
  16   6   1      106.00       93.02      8.41 o 
  18   6   1      125.92      119.75     13.32 o 
 -17   7   1       63.31       40.13      5.60 o 
 -15   7   1        0.13        1.50      1.52 o 
 -13   7   1       66.99       62.39      4.14 o 
 -11   7   1      582.22      476.49     10.13 o 
  -9   7   1      396.13      402.97     11.74 o 
  -7   7   1        0.02        3.89      1.22 o 
  -5   7   1      105.92      109.80      3.70 o 
  -3   7   1     2995.97     3117.44     48.62 o 
  -1   7   1        6.93        8.39      1.16 o 
   1   7   1     5031.07     5316.61     90.82 o 
   3   7   1      505.87      529.54      8.39 o 
   5   7   1      601.59      578.17     21.99 o 
   7   7   1      789.36      816.93     15.95 o 
   9   7   1      114.44      100.81      6.22 o 
  11   7   1       75.74       65.31      5.89 o 
  13   7   1        7.28        2.51      3.85 o 
  15   7   1        8.05       19.76      4.11 o 
  17   7   1        8.41       15.27      9.97 o 
 -16   8   1        9.05        5.90      4.05 o 
 -14   8   1      256.47      224.42     10.18 o 
 -12   8   1      121.42       76.75      5.11 o 
 -10   8   1        9.55       24.57      2.24 o 
  -8   8   1       10.42       16.02      1.75 o 
  -6   8   1     1387.05     1373.99     23.01 o 
  -4   8   1     4717.66     4992.76    111.43 o 
  -2   8   1      153.49      187.81      4.92 o 
   0   8   1       33.55       58.77      2.17 o 
   2   8   1      668.28      757.87     11.69 o 
   4   8   1      978.79     1076.99     22.76 o 
   6   8   1      828.16      819.23     16.06 o 
   8   8   1      530.25      508.73     10.78 o 
  10   8   1      340.89      279.04      7.02 o 
  12   8   1        1.55        2.65      2.79 o 
  14   8   1      360.54      311.73     10.54 o 
  16   8   1       20.24       23.93      4.71 o 
 -15   9   1      516.99      435.82     13.14 o 
 -13   9   1      451.46      411.78      8.92 o 
 -11   9   1      125.97       85.64      4.61 o 
  -9   9   1        2.45        4.39      1.01 o 
  -7   9   1       50.98       41.62      2.03 o 
  -5   9   1     1225.99     1301.69     20.21 o 
  -3   9   1      426.99      487.47     11.90 o 
  -1   9   1        9.13       11.44      1.75 o 
   1   9   1      363.79      435.88     11.29 o 
   3   9   1       74.18       77.03      2.70 o 
   5   9   1     1112.55     1068.59     16.53 o 
   7   9   1     1133.57     1120.68     20.83 o 
   9   9   1       88.86      118.08      4.97 o 
  11   9   1      303.53      235.65      6.20 o 
  13   9   1       51.49       44.32      5.02 o 
  15   9   1       31.76       17.10      6.20 o 
 -16  10   1       67.72       42.79      6.17 o 
 -14  10   1       10.92       13.22      5.07 o 
 -12  10   1      119.43      112.19      9.01 o 
 -10  10   1      385.52      402.60      8.85 o 
  -8  10   1      186.95      175.35      4.73 o 
  -6  10   1      646.01      664.41     10.96 o 
  -4  10   1        8.50       13.15      2.65 o 
  -2  10   1       13.88       23.27      2.43 o 
   0  10   1      182.30      177.19      4.90 o 
   2  10   1      186.23      180.30      7.37 o 
   4  10   1      695.95      610.70     14.69 o 
   6  10   1       38.25       45.87      3.65 o 
   8  10   1      859.37      814.92     21.83 o 
  10  10   1       50.91       31.26      4.82 o 
  12  10   1      126.30      129.54      7.42 o 
  14  10   1      139.78      126.24      8.01 o 
  16  10   1       27.07       20.70      5.31 o 
 -15  11   1       87.11      103.25      9.84 o 
 -13  11   1      105.67       87.75      5.43 o 
 -11  11   1      160.63      154.96      6.50 o 
  -9  11   1      620.24      624.58     12.32 o 
  -7  11   1       96.33       85.95      3.66 o 
  -5  11   1        2.10        4.24      2.02 o 
  -3  11   1     1544.17     1584.06     19.12 o 
  -1  11   1      650.63      655.31      9.96 o 
   1  11   1        4.17        5.93      2.41 o 
   3  11   1      248.82      227.12     12.99 o 
   5  11   1       16.85       23.64      2.19 o 
   7  11   1      217.05      214.21      7.40 o 
   9  11   1      410.41      357.55      8.47 o 
  11  11   1      571.86      547.99     13.77 o 
  13  11   1       61.34       63.84      5.92 o 
  15  11   1       19.33       14.55      4.80 o 
 -14  12   1       84.53       91.76      7.61 o 
 -12  12   1        9.30        7.19      6.08 o 
 -10  12   1       51.61       65.40      6.51 o 
  -8  12   1       71.66       75.80      4.80 o 
  -6  12   1        8.52        9.49      1.84 o 
  -4  12   1     2409.07     2412.39     28.03 o 
  -2  12   1       61.84       57.17      3.42 o 
   0  12   1        9.65       15.56      2.46 o 
   2  12   1      306.23      297.21      6.45 o 
   4  12   1      134.80      122.28      3.92 o 
   6  12   1        3.01        4.08      4.67 o 
   8  12   1        2.22        4.02      2.13 o 
  10  12   1        7.33        5.57      5.38 o 
  12  12   1       69.41       45.23      5.80 o 
  14  12   1        4.23        6.05      3.79 o 
 -13  13   1        8.04        6.32      3.01 o 
 -11  13   1      553.66      505.60     12.14 o 
  -9  13   1       13.67       14.57      3.29 o 
  -7  13   1       17.23       16.57      2.97 o 
  -5  13   1       92.14       74.40      6.07 o 
  -3  13   1     1914.68     1929.37     30.78 o 
  -1  13   1       48.78       47.71      3.30 o 
   1  13   1     1903.12     1918.31     26.84 o 
   3  13   1      791.41      755.98     13.58 o 
   5  13   1       64.40       72.26      5.11 o 
   7  13   1      150.48      150.23      6.00 o 
   9  13   1       35.29       30.04      4.13 o 
  11  13   1        9.75       10.66      4.55 o 
  13  13   1       47.56       57.78      7.00 o 
 -12  14   1       40.79       28.60      6.52 o 
 -10  14   1        4.29        6.55      2.80 o 
  -8  14   1        0.56        3.97      2.14 o 
  -6  14   1       24.57       18.69      3.16 o 
  -4  14   1       85.42       79.91      3.82 o 
  -2  14   1       41.96       38.76      3.26 o 
   0  14   1      228.97      197.64      5.89 o 
   2  14   1      564.62      583.28      9.28 o 
   4  14   1      168.81      144.77      6.51 o 
   6  14   1      280.74      266.77      8.34 o 
   8  14   1        7.45       11.60      3.09 o 
  10  14   1       22.47       31.83      7.16 o 
  12  14   1       10.78       14.56      5.82 o 
 -11  15   1       14.54        8.80      2.79 o 
  -9  15   1      179.47      194.71      8.34 o 
  -7  15   1      199.96      188.44      6.98 o 
  -5  15   1      256.19      235.77      8.70 o 
  -3  15   1       19.14       16.30      3.00 o 
  -1  15   1       79.46       79.02      4.13 o 
   1  15   1      589.89      563.29      8.35 o 
   3  15   1      873.23      816.94     13.90 o 
   5  15   1      118.40      111.54      7.01 o 
   7  15   1      155.16      133.02      6.02 o 
   9  15   1       10.71       13.13      5.86 o 
  11  15   1       17.14       17.83      4.19 o 
  -8  16   1       43.47       40.07      4.66 o 
  -6  16   1      465.38      450.44     11.00 o 
  -4  16   1      246.30      245.12      8.05 o 
  -2  16   1        7.45        7.52      2.54 o 
   0  16   1       63.99       60.47      3.94 o 
   2  16   1       28.60       25.06      3.68 o 
   4  16   1      101.62       89.52      5.55 o 
   6  16   1       13.68        5.79      3.17 o 
   8  16   1      102.52       94.59      7.62 o 
  -7  17   1        9.63       10.60      3.47 o 
  -5  17   1       13.13        7.78      3.27 o 
  -3  17   1        5.45        6.90      3.29 o 
  -1  17   1       88.10       82.06      5.15 o 
   1  17   1       30.17       29.04      4.11 o 
   3  17   1       13.24       13.65      4.14 o 
   5  17   1       42.95       34.39      4.38 o 
   7  17   1        4.29        4.61      4.12 o 
  -4  18   1        5.51        9.36      5.12 o 
  -2  18   1      217.68      239.03     13.20 o 
   0  18   1       77.81       78.61      7.39 o 
   2  18   1        1.12        6.49      2.74 o 
   4  18   1       78.26       84.69      7.95 o 
 -18   0   2     1208.53     1161.54     92.03 o 
 -16   0   2     5968.50     6376.84    196.58 o 
 -14   0   2       32.61       29.81      4.00 o 
 -12   0   2     1929.03     1970.02     36.11 o 
 -10   0   2     1718.03     1726.90     36.85 o 
  -8   0   2     2096.15     1962.90     44.53 o 
  -6   0   2     3142.69     3094.84     84.58 o 
  -4   0   2     3199.34     2808.82     88.75 o 
   0   0   2     3443.13     3446.46    224.67 o 
   4   0   2    13157.50    12034.65    322.15 o 
   6   0   2       38.42       80.12      2.43 o 
   8   0   2      973.30      803.77     26.32 o 
  10   0   2     5659.70     5374.13     85.26 o 
  12   0   2     5213.06     4881.56    126.18 o 
  14   0   2       80.05       67.96      7.11 o 
  16   0   2      164.98      122.77      8.05 o 
 -19   1   2      581.23      568.47     22.71 o 
 -17   1   2     1104.82     1143.51     25.17 o 
 -15   1   2      321.05      304.55      7.19 o 
 -13   1   2     6079.32     6506.23     82.10 o 
 -11   1   2     4698.90     4877.80     50.63 o 
  -9   1   2     3632.68     3912.34     79.39 o 
  -7   1   2     5268.67     5330.48     82.07 o 
  -5   1   2     1861.52     1683.80     33.10 o 
  -3   1   2    30641.49    27421.08    538.32 o 
  -1   1   2     1413.83     1581.65     29.29 o 
   1   1   2     2627.78     2570.12     51.50 o 
   3   1   2     5063.26     4669.19    110.50 o 
   5   1   2     2204.34     2027.08     31.87 o 
   7   1   2     6441.49     6258.92    122.44 o 
   9   1   2     3178.82     3064.46     55.17 o 
  11   1   2     8813.20     8621.77    144.00 o 
  13   1   2     2018.50     1968.32     38.70 o 
  15   1   2      645.61      620.35     12.66 o 
  17   1   2      818.92      821.57     34.94 o 
 -18   2   2      617.79      601.02     20.56 o 
 -16   2   2      563.65      541.18      9.10 o 
 -14   2   2     5655.39     6032.47     53.53 o 
 -12   2   2     1326.60     1341.88     18.60 o 
 -10   2   2     4778.97     4983.56     70.00 o 
  -8   2   2     4066.79     4149.81     64.80 o 
  -6   2   2    14351.71    15164.20    288.07 o 
  -4   2   2     3984.70     3672.98     81.45 o 
  -2   2   2     6601.15     7221.13    131.54 o 
   2   2   2     7508.03     6706.72    208.92 o 
   4   2   2     3532.79     3055.09     67.76 o 
   6   2   2     3727.75     3427.36     58.65 o 
   8   2   2     7622.37     7137.47    127.56 o 
  10   2   2     9137.59     9079.82    103.29 o 
  12   2   2      619.23      617.82     18.96 o 
  14   2   2     1260.33     1352.45     21.18 o 
  16   2   2     1185.32     1167.30     29.35 o 
 -17   3   2      907.26      912.76     22.41 o 
 -15   3   2     3383.46     3534.42     50.99 o 
 -13   3   2      787.37      774.84     13.91 o 
 -11   3   2     1934.80     2020.64     35.17 o 
  -9   3   2     4712.49     4822.46     97.56 o 
  -7   3   2     3678.15     3615.30     63.56 o 
  -5   3   2    14840.17    14797.89    337.19 o 
  -3   3   2     2245.74     1828.39     33.93 o 
   1   3   2     6530.86     5849.88    171.45 o 
   3   3   2    10010.54     8910.06    245.82 o 
   5   3   2     9580.26     9044.12    171.82 o 
   7   3   2     4160.95     3652.72     50.24 o 
   9   3   2     3918.02     3775.43     73.82 o 
  11   3   2      251.59      264.27      9.09 o 
  13   3   2     6745.42     6538.59    115.77 o 
  15   3   2     1468.99     1537.16     32.44 o 
  17   3   2     1257.76     1229.46     50.70 o 
 -18   4   2     1769.84     1849.71     40.40 o 
 -16   4   2     2901.14     2921.52     33.57 o 
 -14   4   2     1514.56     1560.20     17.06 o 
 -12   4   2     2458.45     2623.33     44.04 o 
 -10   4   2     6377.65     6727.94    115.50 o 
  -8   4   2    17607.48    18503.37    426.53 o 
  -6   4   2     6328.51     6352.22    112.83 o 
  -4   4   2     5451.65     5201.85    197.41 o 
  -2   4   2    12232.66    11358.10    252.45 o 
   0   4   2     8389.48     7412.52    212.52 o 
   2   4   2     7362.74     6932.43    178.58 o 
   4   4   2    10471.10     9976.59    195.42 o 
   6   4   2     6157.68     6242.57    110.03 o 
   8   4   2     5823.84     5922.23    137.13 o 
  10   4   2     3991.32     4073.59     70.00 o 
  12   4   2     3887.41     4245.03     76.86 o 
  14   4   2     3801.87     3623.12    100.24 o 
  16   4   2     2244.69     2326.37     49.18 o 
  18   4   2     1564.40     1684.23     45.84 o 
 -17   5   2     2346.93     2365.42     65.52 o 
 -15   5   2     2104.27     2131.24     29.30 o 
 -13   5   2     2082.04     2057.57     24.67 o 
 -11   5   2     5584.83     5934.69     81.02 o 
  -9   5   2     5346.47     5426.45     88.13 o 
  -7   5   2     8562.23     8847.04    204.94 o 
  -5   5   2     4690.59     4843.74    106.05 o 
  -3   5   2    10849.49    11181.90    212.58 o 
  -1   5   2     3707.45     3295.85     56.70 o 
   1   5   2    18118.19    17145.65    451.98 o 
   3   5   2    21126.55    20198.23    707.08 o 
   5   5   2    12927.40    11956.68    181.34 o 
   7   5   2     9898.85     9333.08    215.43 o 
   9   5   2     4683.44     4810.17    117.04 o 
  11   5   2     3098.95     3060.07     48.98 o 
  13   5   2      321.36      369.50      8.81 o 
  15   5   2     3051.00     3115.03     68.89 o 
  17   5   2     1811.91     1827.54     55.47 o 
 -18   6   2      941.64      918.67     22.29 o 
 -16   6   2     2013.90     2045.21     45.53 o 
 -14   6   2     1880.56     1914.38     22.45 o 
 -12   6   2     3492.19     3579.28     54.76 o 
 -10   6   2     2650.29     2616.04     38.42 o 
  -8   6   2     9028.70     9084.21    203.92 o 
  -6   6   2     7136.52     7245.94    206.17 o 
  -4   6   2    10230.69    10702.02    168.06 o 
  -2   6   2    13069.73    13530.12    257.10 o 
   0   6   2     3220.11     2894.74     49.96 o 
   2   6   2    16231.64    15707.57    212.74 o 
   4   6   2     3602.16     3382.55     86.12 o 
   6   6   2    11030.96    10364.71    313.79 o 
   8   6   2     5067.92     4855.13     78.12 o 
  10   6   2     1592.71     1594.43     23.35 o 
  12   6   2     4041.10     3887.76     48.23 o 
  14   6   2     2810.36     2941.83     35.49 o 
  16   6   2     4457.74     4689.45    172.33 o 
 -17   7   2     1655.93     1648.84     37.06 o 
 -15   7   2     2115.27     2191.94     27.59 o 
 -13   7   2     2788.23     2870.22     40.07 o 
 -11   7   2     1873.47     2044.21     33.51 o 
  -9   7   2     4777.20     5003.74    121.21 o 
  -7   7   2     6838.65     6690.35    107.89 o 
  -5   7   2     7026.83     7013.06    143.43 o 
  -3   7   2     8253.29     8246.61    126.14 o 
  -1   7   2    12564.21    13053.25    198.34 o 
   1   7   2     9292.98     9281.22    173.77 o 
   3   7   2     1695.34     1494.45     25.92 o 
   5   7   2    11525.95    11103.35    418.74 o 
   7   7   2     5857.16     5574.42    207.57 o 
   9   7   2     1958.80     1951.50     28.28 o 
  11   7   2     2615.51     2755.89     52.81 o 
  13   7   2     3201.55     3215.67     38.74 o 
  15   7   2     3468.02     3828.33    141.96 o 
  17   7   2      626.46      583.75     24.84 o 
 -16   8   2      259.53      251.74     10.74 o 
 -14   8   2     3388.99     3510.87     40.02 o 
 -12   8   2     5041.72     5170.43     67.50 o 
 -10   8   2     1980.77     2123.61     34.43 o 
  -8   8   2     1104.91     1113.82     16.06 o 
  -6   8   2     6334.15     6509.06     90.87 o 
  -4   8   2     6422.61     6845.09    137.68 o 
  -2   8   2     6964.55     6769.65    136.12 o 
   0   8   2     3621.87     3479.99     63.03 o 
   2   8   2     3040.50     3050.41     57.12 o 
   4   8   2    12861.75    12901.68    230.19 o 
   6   8   2     5316.83     5185.14     83.88 o 
   8   8   2     9182.40     9318.63    172.73 o 
  10   8   2      533.10      491.50     14.95 o 
  12   8   2     2136.26     2107.57     30.90 o 
  14   8   2     2097.69     2121.21     32.56 o 
  16   8   2      141.88      119.65     12.64 o 
 -15   9   2     1856.76     1885.36     51.97 o 
 -13   9   2     1492.23     1629.01     24.63 o 
 -11   9   2     4289.31     4302.94     88.82 o 
  -9   9   2     1882.26     1951.92     27.19 o 
  -7   9   2      577.40      593.57     10.38 o 
  -5   9   2    13902.96    14174.59    162.69 o 
  -3   9   2     1900.14     1888.70     28.25 o 
  -1   9   2     4752.96     4795.95     97.03 o 
   1   9   2     1507.78     1480.69     52.11 o 
   3   9   2     2571.61     2531.80     61.31 o 
   5   9   2     3847.06     3717.60     45.57 o 
   7   9   2      533.16      542.29     11.03 o 
   9   9   2     6789.10     7018.18    111.55 o 
  11   9   2     2516.90     2595.44     36.51 o 
  13   9   2     1233.68     1279.63     23.39 o 
  15   9   2      979.11      976.14     30.20 o 
 -16  10   2      398.49      329.27     27.38 o 
 -14  10   2      868.41      832.66     22.03 o 
 -12  10   2     1591.39     1631.44     25.68 o 
 -10  10   2     1429.30     1435.38     34.88 o 
  -8  10   2      531.30      505.10     10.17 o 
  -6  10   2       22.50       23.67      2.82 o 
  -4  10   2    13765.40    13836.23    219.37 o 
  -2  10   2     7925.87     8202.25     82.53 o 
   0  10   2     1067.50      949.84     12.78 o 
   2  10   2     2565.48     2527.96     27.73 o 
   4  10   2     3099.67     3154.32     33.56 o 
   6  10   2     5116.70     5227.37     71.61 o 
   8  10   2       19.76       21.18      2.96 o 
  10  10   2     2434.47     2532.61     54.34 o 
  12  10   2     1636.54     1702.87     61.77 o 
  14  10   2      423.53      426.04     20.26 o 
 -15  11   2      565.51      525.05     22.06 o 
 -13  11   2      837.90      849.65     21.89 o 
 -11  11   2     2315.32     2367.98     93.15 o 
  -9  11   2      925.40      875.93     19.16 o 
  -7  11   2     3283.64     3490.11     46.09 o 
  -5  11   2      199.23      197.57      5.50 o 
  -3  11   2     3670.02     3628.21     44.24 o 
  -1  11   2     2234.09     2291.64     29.11 o 
   1  11   2     1295.40     1237.37     17.21 o 
   3  11   2     2660.60     2640.10     40.73 o 
   5  11   2      849.47      801.26     14.01 o 
   7  11   2     3159.69     3232.18     49.60 o 
   9  11   2     1828.16     1882.71     29.46 o 
  11  11   2     1917.67     1995.55     34.86 o 
  13  11   2      568.62      570.73     20.48 o 
  15  11   2       84.87       62.45      7.84 o 
 -14  12   2      515.38      472.69     15.56 o 
 -12  12   2     2876.08     3121.07    124.25 o 
 -10  12   2      407.94      392.27     11.20 o 
  -8  12   2     1382.61     1403.06     20.28 o 
  -6  12   2     2970.07     3144.10     29.26 o 
  -4  12   2      452.50      409.97      9.11 o 
  -2  12   2     2161.81     2183.31     49.38 o 
   0  12   2     1409.09     1407.80     18.04 o 
   2  12   2     2711.28     2779.34     31.64 o 
   4  12   2      422.99      419.25     10.72 o 
   6  12   2     1163.76     1190.06     36.80 o 
   8  12   2     3225.62     3306.01     44.63 o 
  10  12   2      412.94      454.48     12.38 o 
  12  12   2      753.27      757.39     25.02 o 
  14  12   2      726.74      747.73     22.65 o 
 -13  13   2      610.87      519.53     15.03 o 
 -11  13   2       22.22       31.64      5.68 o 
  -9  13   2     1822.57     1870.09     25.46 o 
  -7  13   2     1212.03     1269.35     17.99 o 
  -5  13   2      928.12      943.68     13.74 o 
  -3  13   2      906.62      914.25     12.33 o 
  -1  13   2     2642.02     2763.14     37.42 o 
   1  13   2     6026.42     6441.48     81.64 o 
   3  13   2      750.58      698.00     12.73 o 
   5  13   2      582.25      597.77     12.03 o 
   7  13   2     1467.44     1437.74     20.13 o 
   9  13   2      697.95      741.19     18.05 o 
  11  13   2      487.91      526.69     19.43 o 
  13  13   2      323.03      282.95     20.84 o 
 -12  14   2       12.70       13.24      3.44 o 
 -10  14   2     5382.23     6149.44    157.39 o 
  -8  14   2      949.24      911.46     15.94 o 
  -6  14   2     1347.59     1384.41     22.00 o 
  -4  14   2      657.60      669.36     12.86 o 
  -2  14   2      589.80      606.16      9.74 o 
   0  14   2     3485.58     3614.86     32.48 o 
   2  14   2       30.95       40.25      3.28 o 
   4  14   2     3818.71     3812.47     40.71 o 
   6  14   2      763.48      753.04     14.47 o 
   8  14   2      625.93      641.34     28.79 o 
  10  14   2     1424.59     1467.11     43.14 o 
  12  14   2      741.35      728.80     24.30 o 
 -11  15   2      537.52      445.42     12.25 o 
  -9  15   2     2017.05     2167.38     37.94 o 
  -7  15   2     1785.11     1864.67     42.60 o 
  -5  15   2      532.69      505.09     11.12 o 
  -3  15   2      879.59      861.48     13.62 o 
  -1  15   2     1044.87     1045.49     14.97 o 
   1  15   2     1718.22     1706.96     25.25 o 
   3  15   2     2800.76     3089.62     40.04 o 
   5  15   2      900.92      861.07     15.35 o 
   7  15   2      961.51      999.38     31.18 o 
   9  15   2     1318.73     1424.86     33.33 o 
  -8  16   2     1730.87     1819.42     33.15 o 
  -6  16   2     1874.10     1941.35     50.83 o 
  -4  16   2      807.70      840.15     21.99 o 
  -2  16   2      830.04      801.14     12.58 o 
   0  16   2     1742.36     1785.92     24.27 o 
   2  16   2     3044.93     3064.12     66.42 o 
   4  16   2      640.05      672.10     18.18 o 
   6  16   2      875.23      892.08     23.21 o 
   8  16   2      530.01      530.84     16.56 o 
  -7  17   2     2088.43     2130.72     36.68 o 
  -5  17   2      654.71      677.78     16.55 o 
  -3  17   2     1388.40     1418.17     34.48 o 
  -1  17   2      788.95      765.47     20.63 o 
   1  17   2      953.99      978.40     24.87 o 
   3  17   2     1170.39     1115.06     23.93 o 
   5  17   2      697.25      678.67     15.98 o 
  -2  18   2      515.29      484.17     16.84 o 
   0  18   2      901.37      879.31     18.61 o 
   2  18   2     1213.84     1184.28     21.41 o 
 -17   1   3       27.67       26.54      3.67 o 
 -15   1   3     1773.78     1849.08     22.80 o 
 -13   1   3      758.76      785.36     11.36 o 
 -11   1   3      365.29      392.30      8.25 o 
  -9   1   3      465.98      513.44     10.51 o 
  -7   1   3     2222.25     2489.86     51.12 o 
  -5   1   3       40.39       35.67      2.65 o 
  -3   1   3      211.67      246.54      7.12 o 
  -1   1   3     1884.35     1778.51     51.99 o 
   1   1   3       87.70       97.97      2.76 o 
   3   1   3      343.17      383.55      6.60 o 
   5   1   3     8965.44    10313.80    170.05 o 
   7   1   3      561.87      658.26     16.39 o 
   9   1   3      751.53      708.13     11.04 o 
  11   1   3       94.73       79.76      2.88 o 
  13   1   3      125.33      135.93      6.27 o 
  15   1   3      185.02      188.16     10.12 o 
 -18   2   3       42.65       47.41      3.93 o 
 -16   2   3      111.75      107.44      4.99 o 
 -14   2   3     1182.97     1200.63     14.97 o 
 -12   2   3      322.79      326.13      7.91 o 
 -10   2   3      747.35      844.63     12.60 o 
  -8   2   3      832.38      935.30     21.93 o 
  -6   2   3      833.56      995.43     19.86 o 
  -4   2   3      354.44      458.34     12.05 o 
  -2   2   3       29.98       33.44      2.52 o 
   0   2   3     6221.26     6433.17    115.66 o 
   2   2   3      701.34      758.88     16.06 o 
   4   2   3        1.61        5.13      1.44 o 
   6   2   3       94.77      107.56      2.95 o 
   8   2   3      811.78      812.37     12.53 o 
  10   2   3      391.00      394.28     10.48 o 
  12   2   3     1065.03      924.26     16.89 o 
  14   2   3      202.29      212.92     11.25 o 
  16   2   3      276.59      258.66     14.08 o 
 -17   3   3       45.84       53.15      4.37 o 
 -15   3   3      166.93      161.15      5.61 o 
 -13   3   3       19.33       20.37      2.60 o 
 -11   3   3      783.10      777.19     12.31 o 
  -9   3   3     1263.40     1366.97     28.54 o 
  -7   3   3      613.93      626.56     16.99 o 
  -5   3   3     2120.67     2567.68     55.06 o 
  -3   3   3     6590.50     7478.82    165.08 o 
  -1   3   3    12006.94    12643.61    240.11 o 
   1   3   3     4696.00     4796.27    126.14 o 
   3   3   3       23.05       46.24      1.53 o 
   5   3   3      763.35      754.72     10.06 o 
   7   3   3      107.78      126.03      3.88 o 
   9   3   3      246.32      246.42      5.86 o 
  11   3   3     1321.59     1323.03     18.13 o 
  13   3   3      141.94      123.90      8.93 o 
  15   3   3      101.53      124.90      9.25 o 
  17   3   3       49.22       49.39      8.56 o 
 -18   4   3       25.73       19.04      3.85 o 
 -16   4   3       80.53       80.36      5.35 o 
 -14   4   3      139.30      129.39      6.46 o 
 -12   4   3      612.82      580.74     13.76 o 
 -10   4   3     1443.51     1474.37     23.55 o 
  -8   4   3       33.75       31.27      4.03 o 
  -6   4   3      672.24      675.79     29.84 o 
  -4   4   3     2146.04     2417.77     44.50 o 
  -2   4   3      122.18      127.15      4.75 o 
   0   4   3       21.69       23.13      1.99 o 
   2   4   3      746.16      822.85     25.74 o 
   4   4   3      395.14      423.42      8.00 o 
   6   4   3       96.50       89.01      2.87 o 
   8   4   3      162.42      180.68      5.01 o 
  10   4   3     7337.43     7265.95     96.10 o 
  12   4   3      146.23      111.58      5.02 o 
  14   4   3      373.72      303.95     13.25 o 
  16   4   3       22.07       15.57      5.75 o 
 -17   5   3       63.01       62.67      5.33 o 
 -15   5   3        0.22        5.74      4.99 o 
 -13   5   3      417.96      389.38      9.17 o 
 -11   5   3     1126.18     1071.27     17.69 o 
  -9   5   3       10.05       13.04      3.11 o 
  -7   5   3       84.62       76.29      4.79 o 
  -5   5   3     1209.02     1146.13     28.44 o 
  -3   5   3     2398.94     2702.30     49.24 o 
  -1   5   3     7544.39     8771.04    138.13 o 
   1   5   3       46.53       64.82      3.75 o 
   3   5   3        0.03        3.77      0.83 o 
   5   5   3      654.60      619.90     13.46 o 
   7   5   3        3.24        4.25      0.93 o 
   9   5   3     4213.65     4156.48     56.12 o 
  11   5   3      892.59      827.14     20.13 o 
  13   5   3        7.17        1.49      2.64 o 
  15   5   3        4.79        3.09      4.43 o 
  17   5   3        3.29       20.12     12.92 o 
 -16   6   3        0.17        2.82      2.78 o 
 -14   6   3       90.24       72.17      5.17 o 
 -12   6   3      789.67      714.34     12.86 o 
 -10   6   3      368.58      378.43      9.24 o 
  -8   6   3      743.19      741.21     13.27 o 
  -6   6   3        3.41       13.29      4.25 o 
  -4   6   3      238.61      265.11      8.05 o 
  -2   6   3      121.31      119.42      4.38 o 
   0   6   3     2734.15     3310.95     60.96 o 
   2   6   3      150.30      139.23      3.21 o 
   4   6   3      969.91     1035.91     22.82 o 
   6   6   3      500.47      437.07      6.33 o 
   8   6   3       40.00       40.49      4.10 o 
  10   6   3     1600.54     1588.03     36.20 o 
  12   6   3       24.76       17.85      3.20 o 
  16   6   3      120.66      124.74     11.43 o 
 -17   7   3       44.90       44.53      4.92 o 
 -15   7   3       43.11       36.12      4.18 o 
 -13   7   3       34.11       50.91      4.58 o 
 -11   7   3      715.31      704.08     13.10 o 
  -9   7   3      876.23      929.21     15.81 o 
  -7   7   3      243.65      208.52      7.19 o 
  -5   7   3      358.07      357.07      7.98 o 
  -3   7   3     1718.51     1769.48     46.49 o 
  -1   7   3     1093.94     1182.24     25.13 o 
   1   7   3      238.50      234.99      7.46 o 
   3   7   3     1166.83     1186.59     25.06 o 
   5   7   3       54.68       43.36      1.34 o 
   7   7   3     2459.08     2409.52     47.93 o 
   9   7   3       54.41       44.75      4.22 o 
  11   7   3       92.53       73.57      5.24 o 
  13   7   3       40.04       30.78      4.63 o 
  15   7   3       50.13       36.06     11.54 o 
 -16   8   3        2.37        4.17      2.59 o 
 -14   8   3      247.76      220.65      8.76 o 
 -12   8   3      424.49      397.81      9.16 o 
 -10   8   3      282.35      260.64      7.85 o 
  -8   8   3      124.23      130.52      5.52 o 
  -6   8   3      572.59      602.34     10.12 o 
  -4   8   3       59.26       57.86      3.36 o 
  -2   8   3      540.79      528.52     11.16 o 
   0   8   3     2842.81     3131.17     63.89 o 
   2   8   3       90.40       64.67      2.51 o 
   4   8   3      917.41      831.16     18.09 o 
   6   8   3      680.92      668.98     11.06 o 
   8   8   3      134.90      108.95      3.60 o 
  10   8   3      502.11      450.87     10.60 o 
  12   8   3      150.31      144.82      7.65 o 
  14   8   3        2.11        5.61      3.27 o 
  16   8   3       62.82       60.07      9.75 o 
 -15   9   3       35.66       24.46      4.41 o 
 -13   9   3      275.62      267.84      8.32 o 
 -11   9   3      494.17      458.84      8.00 o 
  -9   9   3      347.39      307.44      7.80 o 
  -7   9   3        3.67        2.20      1.74 o 
  -5   9   3      662.34      701.59     11.84 o 
  -3   9   3      168.38      172.87      5.15 o 
  -1   9   3     1285.52     1410.21     27.20 o 
   1   9   3      543.30      540.49     10.05 o 
   3   9   3       19.07       20.96      1.46 o 
   5   9   3      509.61      477.02     10.34 o 
   7   9   3       64.68       60.73      3.64 o 
   9   9   3     1806.72     1730.25     29.49 o 
  11   9   3      349.42      342.94     18.17 o 
  13   9   3      178.86      189.67      8.27 o 
  15   9   3      156.33      152.16     16.02 o 
 -14  10   3       14.94       18.63      3.14 o 
 -12  10   3       36.12       36.45      5.04 o 
 -10  10   3      409.01      393.35      7.47 o 
  -8  10   3      139.38      136.19      4.51 o 
  -6  10   3      160.27      130.70      4.73 o 
  -4  10   3       35.93       31.18      2.97 o 
  -2  10   3      430.37      442.42      8.69 o 
   0  10   3      941.71     1009.43     14.91 o 
   2  10   3      602.28      615.74      9.93 o 
   4  10   3      147.65      132.18      5.20 o 
   6  10   3       86.62       81.12      4.06 o 
   8  10   3      311.15      282.55      9.38 o 
  10  10   3       30.02       26.48      5.71 o 
  12  10   3       31.76       28.13      4.76 o 
  14  10   3      385.13      432.22     24.17 o 
 -13  11   3       73.96       81.70      6.64 o 
 -11  11   3      190.38      177.61      6.72 o 
  -9  11   3      308.77      272.88      6.25 o 
  -7  11   3      468.38      458.29     10.72 o 
  -5  11   3     3626.31     3846.55     50.57 o 
  -3  11   3      173.14      186.51      5.44 o 
  -1  11   3      483.55      476.80      8.92 o 
   1  11   3        2.88        3.05      1.94 o 
   3  11   3      142.82      101.54      3.73 o 
   5  11   3       42.93       40.82      3.77 o 
   7  11   3      428.68      416.60     13.96 o 
   9  11   3      140.65      156.80      8.06 o 
  11  11   3        0.23        4.08      2.54 o 
  13  11   3       24.01       24.31      4.85 o 
 -12  12   3      818.57      814.55     21.89 o 
 -10  12   3      337.73      345.18     10.11 o 
  -8  12   3      480.24      495.57      8.42 o 
  -6  12   3       44.33       34.91      3.62 o 
  -4  12   3       54.32       53.76      3.54 o 
  -2  12   3      116.54      114.26      4.43 o 
   0  12   3      265.26      213.05      5.98 o 
   2  12   3      117.82       85.70      3.62 o 
   4  12   3      128.09      138.23      5.70 o 
   6  12   3      207.41      193.51      6.38 o 
   8  12   3       76.38       67.09      6.88 o 
  10  12   3       91.03       83.62      6.56 o 
  12  12   3      150.39      152.28      8.65 o 
 -11  13   3       33.10       31.95      4.34 o 
  -9  13   3        0.24        4.99      3.69 o 
  -7  13   3      206.65      212.81      6.15 o 
  -5  13   3        0.86        4.26      2.28 o 
  -3  13   3      430.97      421.42      7.93 o 
  -1  13   3       62.05       57.39      3.50 o 
   1  13   3      265.53      192.64      5.28 o 
   3  13   3      173.05      161.04      6.73 o 
   5  13   3        1.73        4.60      2.45 o 
   7  13   3       55.94       47.61      5.54 o 
   9  13   3       62.52       71.22      6.32 o 
  11  13   3      273.72      246.57     10.97 o 
 -10  14   3      248.93      224.98      8.47 o 
  -8  14   3       55.44       51.57      4.77 o 
  -6  14   3      147.01      143.59      5.41 o 
  -4  14   3       51.72       49.50      4.03 o 
  -2  14   3      278.61      273.85      6.55 o 
   0  14   3       12.02        6.71      2.65 o 
   2  14   3        1.84        3.21      2.63 o 
   4  14   3       81.98       70.64      4.83 o 
   6  14   3       11.77       11.25      3.22 o 
   8  14   3       43.51       32.36      5.05 o 
  10  14   3      424.12      382.13     14.43 o 
  -9  15   3        5.30        5.01      3.15 o 
  -7  15   3        0.15        4.33      2.33 o 
  -5  15   3       71.51       61.43      4.10 o 
  -3  15   3       47.09       46.82      4.08 o 
  -1  15   3      165.48      151.38      5.45 o 
   1  15   3     1006.09      957.55     20.60 o 
   3  15   3       27.01       22.74      4.29 o 
   5  15   3        0.12        3.17      3.52 o 
   7  15   3       45.08       35.18      5.95 o 
   9  15   3       46.47       40.45      6.22 o 
  -8  16   3       38.04       29.35      4.89 o 
  -6  16   3        9.07       10.98      2.47 o 
  -4  16   3      386.63      394.30     13.25 o 
  -2  16   3       52.48       62.93      4.00 o 
   0  16   3     1409.32     1405.03     33.28 o 
   2  16   3      161.62      139.51      6.93 o 
   4  16   3      121.24      100.08      6.21 o 
   6  16   3        5.13       12.55      8.97 o 
  -5  17   3       12.42       11.06      4.37 o 
  -3  17   3      333.35      338.92     13.85 o 
  -1  17   3      302.66      255.50      9.14 o 
   1  17   3      291.60      271.66      9.60 o 
   3  17   3       12.15        5.78      3.39 o 
   5  17   3        7.27        3.28      3.51 o 
 -16   0   4     3722.15     3723.84    103.46 o 
 -14   0   4     3101.53     3273.86    171.42 o 
 -12   0   4      202.36      205.49      8.10 o 
 -10   0   4     1299.29     1252.23     25.57 o 
  -8   0   4     2660.76     2705.80     56.33 o 
  -6   0   4    30038.76    31623.82    711.22 o 
  -4   0   4    10348.42    10664.67    325.67 o 
  -2   0   4     1961.88     1801.83     57.99 o 
   0   0   4     9881.98     9992.02    304.10 o 
   2   0   4    12609.51    12096.28    377.93 o 
   4   0   4    14750.95    14320.57    589.70 o 
   6   0   4     5909.92     5807.63    226.93 o 
   8   0   4     5286.11     4999.56     95.29 o 
  10   0   4     1821.90     1676.64     40.04 o 
  12   0   4     2350.25     2186.32     41.37 o 
  14   0   4     2117.37     2155.79     47.68 o 
 -17   1   4     1230.86     1233.42     20.79 o 
 -15   1   4     3659.17     3743.68     75.05 o 
 -13   1   4     2421.92     2550.85     49.90 o 
 -11   1   4     1512.09     1553.67     21.25 o 
  -9   1   4     6959.00     7631.22     91.78 o 
  -7   1   4     9705.26    10285.82    142.05 o 
  -5   1   4    14215.12    15218.14    351.22 o 
  -3   1   4     6269.48     6318.48    137.40 o 
  -1   1   4     6390.43     6293.82    149.64 o 
   1   1   4     3652.83     3497.33     76.50 o 
   3   1   4     6326.01     6082.50    130.67 o 
   5   1   4    12344.25    12487.99    348.02 o 
   7   1   4     9858.08     9862.39    174.59 o 
   9   1   4     2601.88     2453.31     42.74 o 
  11   1   4      725.04      734.61     17.99 o 
  13   1   4     4325.78     4159.11     43.86 o 
 -16   2   4     5198.61     5390.96    155.42 o 
 -14   2   4     2172.57     2238.53     50.01 o 
 -12   2   4     2159.45     2209.82     31.25 o 
 -10   2   4     1802.45     1836.57     28.39 o 
  -8   2   4     7421.05     7888.61    170.49 o 
  -6   2   4     8317.92     8828.18    204.87 o 
  -4   2   4     3156.76     3193.45     58.27 o 
  -2   2   4     4402.33     4481.73     98.12 o 
   0   2   4     5414.34     5327.23    221.93 o 
   2   2   4     7235.23     7487.24    132.00 o 
   4   2   4    17083.15    16836.73    462.51 o 
   6   2   4     6834.11     6694.29    177.19 o 
   8   2   4     2950.03     2998.91     64.09 o 
  10   2   4     3318.98     3206.39     39.63 o 
  12   2   4     1387.95     1519.62     27.46 o 
  14   2   4     2412.11     2438.16     54.67 o 
 -17   3   4     2701.77     2636.34     80.55 o 
 -15   3   4       99.13       89.21      5.72 o 
 -13   3   4     2619.73     2647.43     42.21 o 
 -11   3   4     2873.95     2984.50     46.84 o 
  -9   3   4     1980.97     2012.02     30.75 o 
  -7   3   4     4115.47     4225.61     69.79 o 
  -5   3   4     1532.74     1515.35     37.22 o 
  -3   3   4    29710.58    31528.46    610.85 o 
  -1   3   4      468.75      342.64     10.16 o 
   1   3   4     6825.59     7068.13    153.07 o 
   3   3   4     9132.50     9862.47    227.60 o 
   5   3   4     3376.25     3238.19     58.38 o 
   7   3   4     2929.49     2811.56     34.34 o 
   9   3   4      775.73      773.70     14.15 o 
  11   3   4     7315.63     6785.19    171.25 o 
  13   3   4     1335.60     1429.83     31.08 o 
  15   3   4      860.49      867.71     37.28 o 
 -16   4   4       16.92       19.52      4.08 o 
 -14   4   4     2659.89     2679.04     35.78 o 
 -12   4   4     3352.77     3509.97     45.62 o 
 -10   4   4     3565.89     3795.97     64.71 o 
  -8   4   4     3189.05     3303.94     48.44 o 
  -6   4   4     2389.96     2349.46     40.20 o 
  -4   4   4    11339.62    12141.28    280.79 o 
  -2   4   4     1185.50     1218.32     29.86 o 
   0   4   4     5984.50     6190.35    110.17 o 
   2   4   4     6176.78     6071.44    239.69 o 
   4   4   4     1275.23     1200.30     22.17 o 
   6   4   4     1079.07     1048.30     15.76 o 
   8   4   4     1080.98     1014.94     16.82 o 
  10   4   4     5614.57     5927.20    105.56 o 
  12   4   4     3407.04     3269.82     59.92 o 
  14   4   4      852.05      900.00     25.53 o 
  16   4   4      951.03      961.39     33.37 o 
 -17   5   4       22.19       22.45      4.98 o 
 -15   5   4     1960.95     1895.78     43.08 o 
 -13   5   4     2784.45     2808.24     38.95 o 
 -11   5   4     4160.03     4358.16     62.08 o 
  -9   5   4     1058.90     1031.33     17.32 o 
  -7   5   4      759.97      697.44     16.65 o 
  -5   5   4     1459.57     1524.98     40.02 o 
  -3   5   4      203.88      311.02     23.70 o 
  -1   5   4    15541.64    16499.68    329.21 o 
   1   5   4     7770.62     8256.53    191.18 o 
   3   5   4     3554.30     3494.23    122.76 o 
   5   5   4     2471.46     2325.04     39.15 o 
   7   5   4     3265.72     3228.49     39.19 o 
   9   5   4     4216.22     4256.52     91.49 o 
  11   5   4      556.64      579.67     12.25 o 
  13   5   4     1361.26     1318.71     35.53 o 
  15   5   4      161.98      165.83     12.02 o 
 -16   6   4      144.22      130.32      6.93 o 
 -14   6   4      393.31      384.27      9.97 o 
 -12   6   4     3009.71     3013.79     97.62 o 
 -10   6   4     3865.00     4043.57     61.99 o 
  -8   6   4      854.55      840.48     20.04 o 
  -6   6   4     2797.81     2823.80    113.56 o 
  -4   6   4     1085.29     1039.25     20.43 o 
  -2   6   4    10239.55    10888.18    208.92 o 
   0   6   4     5535.86     5662.46    114.10 o 
   2   6   4     1565.18     1553.59     37.56 o 
   4   6   4     1148.01     1045.63     16.38 o 
   6   6   4       78.16       75.27      2.86 o 
   8   6   4     4697.59     4703.54     84.32 o 
  10   6   4     1733.89     1655.56     62.92 o 
  12   6   4     2682.91     2779.86     50.58 o 
  14   6   4      912.97      886.76     38.92 o 
  16   6   4      325.36      333.93     16.95 o 
 -15   7   4      436.66      410.37     12.65 o 
 -13   7   4      238.97      233.04      8.19 o 
 -11   7   4     4136.58     4269.14     61.96 o 
  -9   7   4     4063.36     4182.65     63.81 o 
  -7   7   4       55.85       55.47      4.21 o 
  -5   7   4     4028.77     3984.00    120.11 o 
  -3   7   4     3914.57     3953.91     72.62 o 
  -1   7   4     6106.87     6398.76    108.49 o 
   1   7   4     2726.08     2813.45     56.62 o 
   3   7   4     1737.71     1644.16     41.94 o 
   5   7   4     2202.44     2188.37     27.01 o 
   7   7   4       26.09       25.78      4.98 o 
   9   7   4     5426.44     5503.04    171.86 o 
  11   7   4     3031.86     3034.08     36.42 o 
  13   7   4      283.05      267.08     14.02 o 
  15   7   4      448.01      482.07     23.43 o 
 -14   8   4      757.54      692.21     19.32 o 
 -12   8   4     2331.96     2337.64     42.94 o 
 -10   8   4     1514.58     1454.43     20.54 o 
  -8   8   4     5711.72     6034.28    210.54 o 
  -6   8   4      548.70      543.07     12.81 o 
  -4   8   4     3087.86     3085.92     39.80 o 
  -2   8   4     6281.42     6582.99    134.48 o 
   0   8   4     2087.85     2164.75     55.18 o 
   2   8   4     6382.03     6651.17     96.98 o 
   4   8   4      332.85      304.69      7.52 o 
   6   8   4     9776.39     9933.71    127.43 o 
   8   8   4     2940.30     3034.86     40.54 o 
  10   8   4     1128.26     1115.59     19.22 o 
  12   8   4      562.07      512.65     14.68 o 
  14   8   4       22.40       19.40      7.44 o 
 -15   9   4      876.97      858.53     18.65 o 
 -13   9   4      854.42      843.06     21.87 o 
 -11   9   4      860.06      851.50     19.24 o 
  -9   9   4     2273.31     2300.92     36.50 o 
  -7   9   4     9479.38    10128.83    239.54 o 
  -5   9   4     1043.56     1055.56     21.33 o 
  -3   9   4     2382.01     2406.70     37.15 o 
  -1   9   4     4587.50     4939.50     84.33 o 
   1   9   4     4581.55     4892.70     89.79 o 
   3   9   4      325.37      282.82      8.01 o 
   5   9   4     1088.89     1077.47     16.77 o 
   7   9   4     5687.33     5642.81     67.66 o 
   9   9   4     1901.94     1941.50     29.30 o 
  11   9   4      722.87      668.20     19.48 o 
  13   9   4      794.12      797.56     37.87 o 
 -14  10   4      899.50      811.00     17.27 o 
 -12  10   4      653.41      628.12     17.69 o 
 -10  10   4     1678.46     1659.29     40.26 o 
  -8  10   4     1258.56     1242.98     18.10 o 
  -6  10   4     4210.46     4383.57     60.22 o 
  -4  10   4     3154.84     3370.99     44.86 o 
  -2  10   4     3915.34     4164.69     69.44 o 
   0  10   4     4391.71     4605.40     79.74 o 
   2  10   4      851.64      831.47     14.48 o 
   4  10   4     3262.40     3345.29     69.38 o 
   6  10   4     3287.59     3367.83     44.67 o 
   8  10   4     4369.85     4503.57     50.72 o 
  10  10   4      360.19      359.43     15.92 o 
  12  10   4      269.00      203.50     10.02 o 
  14  10   4     2319.82     2504.41     65.68 o 
 -13  11   4      631.80      579.01     15.05 o 
 -11  11   4     1332.03     1314.87     33.19 o 
  -9  11   4     1874.10     1854.67     57.16 o 
  -7  11   4     2622.43     2726.65     74.88 o 
  -5  11   4     4653.63     4971.85     80.80 o 
  -3  11   4     1077.14     1095.78     19.22 o 
  -1  11   4     2210.95     2271.32     40.33 o 
   1  11   4     1531.48     1612.69     27.19 o 
   3  11   4     4967.68     5074.09     81.68 o 
   5  11   4     3266.42     3298.46     34.62 o 
   7  11   4     2858.78     2933.52     45.14 o 
   9  11   4     1669.46     1705.49     28.99 o 
  11  11   4      927.53      911.33     28.75 o 
  13  11   4      867.75      836.49     33.79 o 
 -12  12   4      380.62      329.26     10.87 o 
 -10  12   4     2433.05     2525.51     56.15 o 
  -8  12   4     1771.71     1783.83     53.48 o 
  -6  12   4     2273.25     2360.86     48.19 o 
  -4  12   4     3320.80     3487.36     32.35 o 
  -2  12   4     2181.53     2295.10     33.18 o 
   0  12   4     1545.76     1554.79     17.34 o 
   2  12   4      855.46      963.63     12.81 o 
   4  12   4     4296.75     4311.76     43.49 o 
   6  12   4     3532.12     3641.19    111.53 o 
   8  12   4      701.45      722.56     17.32 o 
  10  12   4      607.36      609.16     21.69 o 
  12  12   4     1140.01     1106.03     25.62 o 
 -11  13   4      243.81      200.80      8.85 o 
  -9  13   4      894.51      896.44     32.34 o 
  -7  13   4     1623.78     1744.24     20.79 o 
  -5  13   4     2826.61     3013.52     34.09 o 
  -3  13   4     2586.32     2703.75     35.86 o 
  -1  13   4      822.13      874.19     12.45 o 
   1  13   4     2208.04     2196.23     26.91 o 
   3  13   4     3083.37     3345.06     33.70 o 
   5  13   4     2684.01     2730.16     48.41 o 
   7  13   4      277.37      255.72     11.10 o 
   9  13   4     1073.36     1126.82     34.35 o 
  11  13   4     1202.80     1197.96     26.57 o 
 -10  14   4      227.89      207.42      8.78 o 
  -8  14   4      785.40      759.30     25.72 o 
  -6  14   4     2191.79     2243.27     43.31 o 
  -4  14   4     1725.10     1806.73     21.47 o 
  -2  14   4     1169.49     1217.50     15.79 o 
   0  14   4      206.54      228.74      7.52 o 
   2  14   4     2884.44     2875.90     34.15 o 
   4  14   4     1833.05     1816.37     25.82 o 
   6  14   4      687.29      674.53     23.47 o 
   8  14   4      314.29      262.87     24.09 o 
  -7  15   4     1012.27      985.98     21.51 o 
  -5  15   4      482.79      448.61     12.31 o 
  -3  15   4     1057.48     1057.59     22.55 o 
  -1  15   4      214.18      203.04      8.07 o 
   1  15   4     2811.79     3031.88     65.76 o 
   3  15   4     1363.19     1390.02     32.79 o 
   5  15   4      391.00      388.79     14.91 o 
   7  15   4     1340.99     1397.15     41.16 o 
  -6  16   4      984.36      947.84     20.00 o 
  -4  16   4      582.80      568.40     12.28 o 
  -2  16   4      437.45      410.31     12.29 o 
   0  16   4     1898.49     1888.82     33.26 o 
   2  16   4      280.61      274.09      9.66 o 
   4  16   4      879.02      838.81     22.94 o 
  -1  17   4      874.45      855.78     17.63 o 
   1  17   4       83.63       75.07      6.06 o 
 -15   1   5        0.36        4.58      2.12 o 
 -13   1   5       75.65       74.35      4.84 o 
 -11   1   5      775.45      787.32     12.23 o 
  -9   1   5     1009.82     1023.51     17.52 o 
  -7   1   5        4.87        3.50      2.92 o 
  -5   1   5      209.33      216.09      9.52 o 
  -3   1   5        0.99        6.42      3.30 o 
  -1   1   5      263.74      273.51     10.89 o 
   1   1   5       28.37       38.34      4.23 o 
   3   1   5     2010.35     2312.51     33.35 o 
   5   1   5      147.83      193.32     12.59 o 
   7   1   5       36.70       42.27      1.82 o 
   9   1   5      145.35      114.29      6.03 o 
  11   1   5       75.16       58.44      4.48 o 
  13   1   5      250.88      228.17     11.20 o 
 -16   2   5      695.64      614.99     16.53 o 
 -14   2   5      187.03      179.16      7.88 o 
 -12   2   5      247.98      235.03      8.17 o 
 -10   2   5       27.51       27.42      4.80 o 
  -8   2   5      230.53      230.88      7.44 o 
  -6   2   5      290.75      260.40      8.50 o 
  -4   2   5      110.11      132.10      7.47 o 
  -2   2   5       55.57       43.71      4.78 o 
   0   2   5      470.22      517.48     17.12 o 
   2   2   5     1578.00     1713.91     35.01 o 
   4   2   5        6.18       28.35      1.81 o 
   6   2   5       12.62        7.58      1.04 o 
   8   2   5       50.24       54.78      2.78 o 
  10   2   5        8.82        6.17      4.36 o 
  12   2   5       40.72       55.20      7.25 o 
  14   2   5        2.70        5.36      2.93 o 
 -15   3   5       41.89       34.22      5.16 o 
 -13   3   5      833.79      839.39     16.55 o 
 -11   3   5      303.89      290.34      8.61 o 
  -9   3   5      372.00      380.18     10.53 o 
  -7   3   5      140.15      140.12      6.20 o 
  -5   3   5      198.39      187.00      6.78 o 
  -3   3   5      517.29      537.28     19.45 o 
  -1   3   5     1373.07     1513.46     56.32 o 
   1   3   5       91.32      117.27      6.40 o 
   3   3   5       49.55       28.87      3.10 o 
   5   3   5     1174.59     1182.58     45.31 o 
   7   3   5      119.96      111.87      4.32 o 
   9   3   5       24.84       18.05      2.79 o 
  11   3   5     1107.01     1052.40     26.87 o 
  13   3   5       73.19       91.07      8.95 o 
  15   3   5       15.65       20.63      5.83 o 
 -16   4   5      434.01      408.32     12.67 o 
 -14   4   5      498.00      447.29     10.80 o 
 -12   4   5      225.93      209.78      8.31 o 
 -10   4   5      137.20      118.98      6.52 o 
  -8   4   5       56.33       47.61      4.87 o 
  -6   4   5      115.70      124.60      5.76 o 
  -4   4   5      219.44      201.33      6.32 o 
  -2   4   5     3422.53     3812.36    115.08 o 
   0   4   5       41.87       45.91      3.73 o 
   2   4   5      144.09      132.98     10.44 o 
   4   4   5     1663.49     1694.50     27.91 o 
   6   4   5      437.78      445.84      7.24 o 
   8   4   5      131.57      119.08      4.32 o 
  10   4   5      128.88      122.51      5.63 o 
  12   4   5        0.03        0.80      2.85 o 
  14   4   5       47.24       36.33      9.06 o 
 -15   5   5       38.43       32.81      4.86 o 
 -13   5   5        6.75       11.08      3.59 o 
 -11   5   5      215.69      205.14      7.59 o 
  -9   5   5       35.83       33.85      4.76 o 
  -7   5   5      530.53      513.45     11.66 o 
  -5   5   5     1594.45     1628.90     68.66 o 
  -3   5   5       45.68       36.17      3.71 o 
  -1   5   5      127.27      146.13      6.20 o 
   1   5   5        0.58        2.07      1.62 o 
   3   5   5      260.96      271.09      7.74 o 
   5   5   5     2285.31     2346.49     28.75 o 
   7   5   5      366.61      335.59      7.17 o 
   9   5   5      329.41      316.47      8.23 o 
  11   5   5       53.61       57.38      7.63 o 
  13   5   5        1.74        4.83      3.67 o 
  15   5   5      200.44      219.62     13.57 o 
 -14   6   5      122.30      121.98      6.97 o 
 -12   6   5       72.51       60.79      5.65 o 
 -10   6   5       11.89       20.31      3.76 o 
  -8   6   5      447.26      463.57     13.51 o 
  -6   6   5      563.48      609.05     12.64 o 
  -4   6   5     2223.46     2441.86     38.83 o 
  -2   6   5        0.05        3.34      1.72 o 
   0   6   5       15.58       27.98      3.75 o 
   2   6   5      152.88      153.74      5.55 o 
   4   6   5     1721.93     1750.31     26.21 o 
   6   6   5      224.11      228.19      5.90 o 
   8   6   5     4087.17     4238.47     52.10 o 
  10   6   5      252.59      237.17      7.55 o 
  12   6   5        8.00       21.17      6.00 o 
  14   6   5       19.81       18.49      8.24 o 
 -15   7   5        9.20       10.64      4.40 o 
 -13   7   5        0.14        4.32      2.22 o 
 -11   7   5      489.56      451.72     11.32 o 
  -9   7   5      108.16       95.37      6.30 o 
  -7   7   5       62.70       46.16      5.08 o 
  -5   7   5        1.94        5.56      2.15 o 
  -3   7   5      876.26      860.52     24.47 o 
  -1   7   5       71.42       73.79      3.85 o 
   1   7   5       15.92       23.15      4.33 o 
   3   7   5       72.81       75.80      4.31 o 
   5   7   5      330.11      313.15      5.82 o 
   7   7   5      732.73      766.09     15.51 o 
   9   7   5     1453.83     1479.79     22.44 o 
  11   7   5       83.73       93.52      9.70 o 
  13   7   5       40.11       41.84     11.44 o 
 -14   8   5       36.15       34.44      4.64 o 
 -12   8   5      227.39      202.91      7.86 o 
 -10   8   5      171.07      150.99      7.52 o 
  -8   8   5       31.14       37.65      5.02 o 
  -6   8   5     1022.59     1064.45     15.98 o 
  -4   8   5       86.85       88.31      4.78 o 
  -2   8   5        3.24        3.03      2.46 o 
   0   8   5      108.36      110.50      4.27 o 
   2   8   5      532.22      548.61     10.93 o 
   4   8   5       12.28       14.78      3.65 o 
   6   8   5      112.94      112.40      6.05 o 
   8   8   5       97.19       93.27      6.97 o 
  10   8   5      126.16      122.62      7.19 o 
  12   8   5       57.05       44.91      9.11 o 
  14   8   5       93.15      130.38     12.90 o 
 -13   9   5      159.45      139.69      7.27 o 
 -11   9   5      117.08      111.46      6.18 o 
  -9   9   5       81.38       69.91      4.42 o 
  -7   9   5      284.41      280.65      6.82 o 
  -5   9   5      180.68      174.83      5.77 o 
  -3   9   5       29.87       25.07      3.11 o 
  -1   9   5       16.17       29.02      3.25 o 
   1   9   5      926.13      849.57     17.52 o 
   3   9   5        6.92        6.63      3.04 o 
   5   9   5        3.96       11.62      4.64 o 
   7   9   5       76.91       67.60      5.73 o 
   9   9   5      167.61      184.11      8.13 o 
  11   9   5       77.88       78.17     13.34 o 
  13   9   5        2.50        9.12      8.48 o 
 -12  10   5      192.86      177.26      6.76 o 
 -10  10   5      107.37       96.69      5.07 o 
  -8  10   5        5.45        8.45      2.54 o 
  -6  10   5       10.53       11.59      2.81 o 
  -4  10   5       22.69       26.29      3.18 o 
  -2  10   5      412.96      385.84      7.33 o 
   0  10   5      613.27      544.22      8.41 o 
   2  10   5       10.77       16.04      3.35 o 
   4  10   5       66.73       54.36      5.47 o 
   6  10   5        0.17        3.37      2.73 o 
   8  10   5      293.95      257.69      9.45 o 
  10  10   5        1.27        8.97      4.11 o 
  12  10   5      255.63      271.99     18.97 o 
 -11  11   5        0.32        4.43      2.06 o 
  -9  11   5        2.40        3.24      1.84 o 
  -7  11   5        0.24        3.40      2.38 o 
  -5  11   5       17.51       16.43      3.22 o 
  -3  11   5      127.08      116.33      4.99 o 
  -1  11   5      178.06      126.14      4.65 o 
   1  11   5      117.84      105.22      4.41 o 
   3  11   5      185.49      179.70      6.60 o 
   5  11   5       21.27       25.75      5.42 o 
   7  11   5      203.64      206.76     12.93 o 
   9  11   5        1.85        3.80      3.62 o 
  11  11   5       52.23       54.07      6.04 o 
 -10  12   5      138.78      136.69      5.77 o 
  -8  12   5       60.03       56.08      4.33 o 
  -6  12   5      546.54      498.23      9.39 o 
  -4  12   5        4.33        5.66      2.60 o 
  -2  12   5        0.10        2.35      2.13 o 
   0  12   5       68.75       49.63      3.82 o 
   2  12   5      331.08      315.56      9.11 o 
   4  12   5      222.91      205.15      9.64 o 
   6  12   5       88.91       84.20     12.41 o 
   8  12   5        5.60        7.48      3.45 o 
  10  12   5       11.01       10.42      4.91 o 
  -9  13   5       87.57       84.25      4.84 o 
  -7  13   5      331.53      278.78      8.52 o 
  -5  13   5       18.80       16.88      3.05 o 
  -3  13   5       14.87       13.56      3.87 o 
  -1  13   5       54.48       49.26      3.77 o 
   1  13   5       82.26       74.27      5.50 o 
   3  13   5      499.48      482.65     10.11 o 
   5  13   5       47.45       45.32      5.79 o 
   7  13   5        0.09        6.25      3.27 o 
   9  13   5       58.01       49.14      6.44 o 
  -8  14   5      136.35      125.82      7.47 o 
  -6  14   5      119.50      115.16      5.99 o 
  -4  14   5      598.70      641.61     15.58 o 
  -2  14   5        1.47        9.77      6.64 o 
   0  14   5       39.32       38.71      4.47 o 
   2  14   5      188.26      188.42      8.13 o 
   4  14   5       54.73       48.55      6.69 o 
   6  14   5       87.45       82.65      8.79 o 
  -5  15   5        2.52        6.06      2.01 o 
  -3  15   5      133.98      146.30      6.43 o 
  -1  15   5       39.20       43.59      5.10 o 
   1  15   5      259.70      236.95      9.26 o 
   3  15   5        1.54        5.94      4.88 o 
   5  15   5        1.29        7.73      3.55 o 
  -2  16   5        1.15        3.72      2.93 o 
   0  16   5      274.71      241.19      9.14 o 
 -14   0   6     1245.76     1216.78     52.50 o 
 -12   0   6     1691.21     1646.76     40.30 o 
 -10   0   6       26.64       25.75      8.47 o 
  -8   0   6     2316.26     2386.59     66.81 o 
  -6   0   6     4255.60     4468.77     98.80 o 
  -4   0   6     7142.92     7621.39    178.10 o 
  -2   0   6      116.86      133.98     10.18 o 
   0   0   6      314.09      336.09     14.05 o 
   2   0   6     3403.20     3653.15     62.27 o 
   4   0   6     8142.37     8552.30    353.22 o 
   6   0   6     2171.26     2198.69     41.10 o 
   8   0   6       18.88       22.41      6.58 o 
  10   0   6     3695.00     3402.71     54.64 o 
  12   0   6      709.97      753.79     32.01 o 
 -15   1   6      566.41      522.61     14.60 o 
 -13   1   6     1566.14     1513.77     35.59 o 
 -11   1   6      949.10      939.73     15.77 o 
  -9   1   6     2134.61     2187.13     32.98 o 
  -7   1   6     2380.84     2399.56     47.24 o 
  -5   1   6     3319.45     3396.29     54.45 o 
  -3   1   6     5449.37     6079.71    101.65 o 
  -1   1   6      283.11      297.27      9.22 o 
   1   1   6     1449.34     1512.86     24.13 o 
   3   1   6     4382.73     4503.28     56.06 o 
   5   1   6     3795.83     4023.17     49.97 o 
   7   1   6     1323.16     1363.06     28.32 o 
   9   1   6       95.02      101.52      5.87 o 
  11   1   6     1115.84     1041.63     23.38 o 
 -14   2   6     1909.27     1864.43     43.48 o 
 -12   2   6     1411.59     1404.97     22.57 o 
 -10   2   6     1193.82     1192.20     26.61 o 
  -8   2   6      613.34      576.22     11.71 o 
  -6   2   6     4962.49     5175.15     79.72 o 
  -4   2   6     1758.01     1707.92     33.71 o 
  -2   2   6     2051.84     2173.74     39.71 o 
   0   2   6     1497.87     1599.95     29.94 o 
   2   2   6     4533.47     4830.06     97.00 o 
   4   2   6     6522.66     6851.40     71.10 o 
   6   2   6     2223.05     2386.10     36.81 o 
   8   2   6     1395.38     1340.53     21.02 o 
  10   2   6      294.36      307.05     16.21 o 
  12   2   6     1840.91     1802.95     69.65 o 
 -15   3   6     1128.78     1074.01     20.66 o 
 -13   3   6     1268.74     1276.15     30.96 o 
 -11   3   6     1653.33     1623.45     24.95 o 
  -9   3   6     1322.64     1364.62     30.89 o 
  -7   3   6     3109.34     3325.38     51.84 o 
  -5   3   6     4608.52     4939.62     76.49 o 
  -3   3   6     1593.27     1484.59     37.12 o 
  -1   3   6     4792.96     5069.78     85.16 o 
   1   3   6     3774.79     3878.29     53.86 o 
   3   3   6     1249.73     1264.25     18.65 o 
   5   3   6     1385.02     1436.82     20.09 o 
   7   3   6     4396.84     4594.50     66.20 o 
   9   3   6     2931.64     2890.24     50.93 o 
  11   3   6      861.27      930.82     26.31 o 
  13   3   6     1092.03     1061.95     44.88 o 
 -14   4   6      744.94      761.25     18.19 o 
 -12   4   6     1265.76     1244.88     24.15 o 
 -10   4   6     3870.99     4005.53     79.28 o 
  -8   4   6     1387.62     1454.01     31.41 o 
  -6   4   6     5672.50     6169.14     91.47 o 
  -4   4   6     1979.74     1933.16     33.99 o 
  -2   4   6     7035.09     7431.87    122.76 o 
   0   4   6     6380.88     6435.36    220.75 o 
   2   4   6      874.43      848.00     13.92 o 
   4   4   6     2219.79     2361.74     28.70 o 
   6   4   6      636.33      648.52     13.54 o 
   8   4   6     4218.88     4322.14     77.05 o 
  10   4   6     2079.31     2028.59     48.99 o 
  12   4   6      841.99      850.06     37.60 o 
  14   4   6     1607.49     1626.00     44.29 o 
 -13   5   6     1241.57     1226.83     37.43 o 
 -11   5   6     2174.17     2159.78     43.73 o 
  -9   5   6     4885.79     5151.72     78.75 o 
  -7   5   6      281.41      252.39      8.05 o 
  -5   5   6       23.98       23.28      5.82 o 
  -3   5   6     7764.39     7918.37    232.70 o 
  -1   5   6     6589.15     6610.07    195.84 o 
   1   5   6     4273.84     4318.55     74.37 o 
   3   5   6     2046.67     2148.40     43.85 o 
   5   5   6     5960.14     6218.07    338.48 o 
   7   5   6     2939.86     3126.31     40.34 o 
   9   5   6     2313.43     2346.23     54.95 o 
  11   5   6     2077.27     2128.83     82.09 o 
  13   5   6      449.77      423.32     20.29 o 
 -14   6   6     1062.49     1032.54     20.69 o 
 -12   6   6     1882.64     1921.70     75.89 o 
 -10   6   6     1483.37     1453.61     29.76 o 
  -8   6   6     9175.71     9582.64    158.00 o 
  -6   6   6       24.04       22.89      3.67 o 
  -4   6   6     7342.04     7670.88    186.86 o 
  -2   6   6     5248.73     5278.01    106.26 o 
   0   6   6     4659.74     4714.86     97.10 o 
   2   6   6     3914.22     4145.22    116.21 o 
   4   6   6       63.00       66.03      3.84 o 
   6   6   6     4872.10     5322.74     43.73 o 
   8   6   6     2150.34     2192.89     41.25 o 
  10   6   6     3206.17     3184.58     65.59 o 
  12   6   6     1875.38     2015.93     80.06 o 
 -13   7   6     1058.35      994.58     21.56 o 
 -11   7   6     2972.60     3003.10     79.39 o 
  -9   7   6      575.55      528.30     13.70 o 
  -7   7   6     4666.53     4817.91     80.13 o 
  -5   7   6     4056.57     4175.56    125.16 o 
  -3   7   6      378.21      398.62     13.72 o 
  -1   7   6     6374.44     6496.67    219.96 o 
   1   7   6     3759.02     3946.52     73.03 o 
   3   7   6     2024.88     2112.79     24.44 o 
   5   7   6      261.87      243.83      6.43 o 
   7   7   6     2349.35     2367.80     31.20 o 
   9   7   6     4523.77     4662.14     37.71 o 
  11   7   6      704.36      626.61     31.11 o 
  13   7   6     1008.62     1067.22     35.07 o 
 -12   8   6     1326.54     1284.48     42.92 o 
 -10   8   6     2865.92     2854.90     62.68 o 
  -8   8   6      459.54      434.21      8.79 o 
  -6   8   6     1558.60     1608.44     35.83 o 
  -4   8   6      403.68      431.03      8.46 o 
  -2   8   6     2389.11     2518.40     71.24 o 
   0   8   6     4184.26     4396.75     86.46 o 
   2   8   6     2807.92     2934.22     31.89 o 
   4   8   6     2628.29     2736.40     47.43 o 
   6   8   6     1978.72     2079.42     35.49 o 
   8   8   6     2705.54     2817.91     50.67 o 
  10   8   6      949.26     1028.71     45.34 o 
  12   8   6      525.27      472.07     24.87 o 
 -11   9   6     1681.45     1708.10     47.38 o 
  -9   9   6     1828.84     1846.40     36.56 o 
  -7   9   6     1661.36     1589.48     33.49 o 
  -5   9   6     3003.14     3009.10     71.60 o 
  -3   9   6     1380.48     1432.06     46.70 o 
  -1   9   6     1757.08     1745.25     23.81 o 
   1   9   6      544.97      554.04     11.08 o 
   3   9   6     3360.36     3521.75     41.99 o 
   5   9   6     1971.97     1989.09     35.65 o 
   7   9   6       42.20       40.74      5.78 o 
   9   9   6      779.53      760.12     24.34 o 
  11   9   6     1841.55     1956.49     54.48 o 
 -10  10   6      920.05      915.07     17.08 o 
  -8  10   6     1601.64     1643.74     38.06 o 
  -6  10   6      942.35      896.45     19.21 o 
  -4  10   6     1523.40     1500.80     46.86 o 
  -2  10   6     1024.87     1030.48     14.76 o 
   0  10   6      434.72      411.95      9.64 o 
   2  10   6     2060.81     2123.89     28.28 o 
   4  10   6     1682.43     1710.58     31.16 o 
   6  10   6      788.19      803.04     18.01 o 
   8  10   6     1017.06     1039.91     31.84 o 
  10  10   6      583.38      578.10     24.78 o 
  -9  11   6      553.58      544.73     14.39 o 
  -7  11   6     1546.61     1516.88     58.50 o 
  -5  11   6     1260.47     1334.26     24.57 o 
  -3  11   6      737.38      712.92     13.42 o 
  -1  11   6       14.50       18.03      2.52 o 
   1  11   6     3124.51     3097.28     68.45 o 
   3  11   6     1421.42     1476.81     36.02 o 
   5  11   6     1516.24     1585.67     45.06 o 
   7  11   6      259.33      235.54     11.21 o 
   9  11   6      426.79      441.67     15.14 o 
  -8  12   6      984.53      957.71     46.29 o 
  -6  12   6      783.42      737.57     23.33 o 
  -4  12   6      948.98      927.50     26.10 o 
  -2  12   6      671.87      632.67     15.13 o 
   0  12   6     1003.87     1056.11     37.23 o 
   2  12   6      498.45      509.69     24.91 o 
   4  12   6      816.26      837.32     27.10 o 
   6  12   6     1273.75     1379.93     32.18 o 
   8  12   6      223.59      197.70      9.71 o 
  -7  13   6     1225.56     1208.12     55.40 o 
  -5  13   6      954.42      953.06     24.72 o 
  -3  13   6      571.54      547.19     14.03 o 
  -1  13   6      666.31      620.56     17.81 o 
   1  13   6      431.16      432.84     13.79 o 
   3  13   6     1145.35     1165.86     41.04 o 
   5  13   6      239.17      211.27      9.93 o 
  -4  14   6      630.08      658.51     12.71 o 
  -2  14   6     1174.55     1169.33     29.45 o 
   0  14   6      805.57      799.28     17.96 o 
   2  14   6      300.62      321.13     16.13 o 
   4  14   6      506.08      461.40     15.29 o 
 -13   1   7       13.31        9.30      2.82 o 
 -11   1   7        0.42        3.84      4.66 o 
  -9   1   7       57.74       44.11      6.40 o 
  -7   1   7      289.78      257.78     10.64 o 
  -5   1   7      206.50      197.76      8.31 o 
  -3   1   7      543.65      559.21     16.36 o 
  -1   1   7        7.43        7.77      4.45 o 
   1   1   7        1.16        2.51      3.78 o 
   3   1   7      530.95      545.34      8.13 o 
   5   1   7      240.54      223.43      6.29 o 
   7   1   7       94.95      107.92      6.13 o 
   9   1   7       58.98       48.05      4.50 o 
  11   1   7       27.33       15.93      4.79 o 
 -12   2   7      103.55       93.91     10.96 o 
 -10   2   7      483.34      434.37     13.08 o 
  -8   2   7       88.11       77.34      9.39 o 
  -6   2   7      975.98      990.28     22.37 o 
  -4   2   7      993.08     1050.70     20.31 o 
  -2   2   7      752.77      785.28     20.13 o 
   0   2   7      950.51     1008.61     12.04 o 
   2   2   7     1043.02     1073.14     23.53 o 
   4   2   7        0.11        3.34      2.96 o 
   6   2   7      369.11      367.24     11.25 o 
   8   2   7      296.84      268.54     14.76 o 
  10   2   7        3.16        2.77      2.48 o 
  12   2   7      266.77      234.55     12.85 o 
 -13   3   7       42.40       33.13      5.43 o 
 -11   3   7      655.75      586.08     17.24 o 
  -9   3   7      168.95      176.56     16.73 o 
  -7   3   7      797.40      742.04     30.76 o 
  -5   3   7      581.83      553.21     13.77 o 
  -3   3   7      144.38      147.33      7.24 o 
  -1   3   7      785.29      806.77     12.94 o 
   1   3   7       76.34       75.91      4.74 o 
   3   3   7     2694.79     2780.74     25.79 o 
   5   3   7       18.10       14.63      3.10 o 
   7   3   7      186.31      167.06      7.21 o 
   9   3   7       86.60       74.76      9.62 o 
  11   3   7        0.41        3.52      3.86 o 
 -12   4   7      155.47      141.04      7.12 o 
 -10   4   7      513.30      473.42     11.12 o 
  -8   4   7        5.60        4.07      4.05 o 
  -6   4   7      124.34      101.81      8.45 o 
  -4   4   7      215.03      184.30      8.79 o 
  -2   4   7      493.89      477.90      9.46 o 
   0   4   7      115.44      107.28      5.13 o 
   2   4   7      806.06      885.74     14.43 o 
   4   4   7     3689.16     3831.70    107.79 o 
   6   4   7      226.17      226.56      6.41 o 
   8   4   7      271.32      256.40     12.88 o 
  10   4   7       23.58       32.30      8.74 o 
  12   4   7       18.25        5.47      3.14 o 
 -11   5   7       83.61       83.16      7.08 o 
  -9   5   7        7.09       11.03      4.58 o 
  -7   5   7      419.50      429.08     10.84 o 
  -5   5   7        6.22        9.22      4.13 o 
  -3   5   7      126.63      120.50      5.90 o 
  -1   5   7        9.91       10.07      2.94 o 
   1   5   7        0.47        1.77      1.87 o 
   3   5   7       30.59       30.16      3.17 o 
   5   5   7        8.89        8.30      2.25 o 
   7   5   7      156.21      153.38     11.94 o 
   9   5   7       22.79       19.40      7.54 o 
  11   5   7        0.23       10.04      5.79 o 
 -12   6   7        9.25        9.57      3.58 o 
 -10   6   7      150.90      129.81      8.21 o 
  -8   6   7      699.47      668.59     14.56 o 
  -6   6   7      189.24      187.29      7.73 o 
  -4   6   7       15.01        9.40      3.17 o 
  -2   6   7        0.41        3.17      1.90 o 
   0   6   7      185.97      179.47      7.03 o 
   2   6   7       74.90       72.13      4.55 o 
   4   6   7      220.23      218.57      6.64 o 
   6   6   7      114.12      111.25      6.74 o 
   8   6   7       10.22        7.19      5.12 o 
  10   6   7      172.80      181.16     13.99 o 
 -11   7   7        0.07        4.52      2.74 o 
  -9   7   7       54.47       50.64      5.37 o 
  -7   7   7       14.94        8.60      2.65 o 
  -5   7   7     1213.55     1208.58     29.92 o 
  -3   7   7       51.62       61.15      6.01 o 
  -1   7   7       40.12       37.38      4.13 o 
   1   7   7        0.25        3.72      2.29 o 
   3   7   7      196.19      194.71      8.21 o 
   5   7   7     1136.03     1033.58    126.42 o 
   7   7   7      792.83      757.34     36.68 o 
   9   7   7       19.81       25.26      6.74 o 
 -10   8   7        1.29        4.32      2.58 o 
  -8   8   7       10.43        3.95      2.47 o 
  -6   8   7     2289.48     2203.12     39.05 o 
  -4   8   7       62.17       62.90      5.30 o 
  -2   8   7      652.24      593.23     14.96 o 
   0   8   7       11.69       11.21      3.77 o 
   2   8   7      249.23      233.81      7.00 o 
   4   8   7      474.91      445.48     18.66 o 
   6   8   7      110.65      106.33     12.64 o 
   8   8   7      301.08      297.26     18.49 o 
  10   8   7       19.61       13.09     10.58 o 
  -9   9   7        0.12        3.11      2.53 o 
  -7   9   7     1079.36      993.32     22.34 o 
  -5   9   7        1.12        5.64      1.93 o 
  -3   9   7      170.57      149.42      6.59 o 
  -1   9   7      533.48      465.36     18.58 o 
   1   9   7       30.74       33.79      4.39 o 
   3   9   7      718.41      730.84     17.50 o 
   5   9   7       14.90       18.21      4.87 o 
   7   9   7      995.20     1013.68     31.35 o 
   9   9   7      376.79      340.56     19.62 o 
  -8  10   7       79.66       84.98      5.17 o 
  -6  10   7       73.94       79.32      5.31 o 
  -4  10   7      116.46       91.81      5.10 o 
  -2  10   7      107.02       84.52      5.47 o 
   0  10   7       37.08       33.78      4.38 o 
   2  10   7       81.16       75.83      7.47 o 
   4  10   7       95.96       82.93      7.28 o 
   6  10   7      415.31      441.33     15.38 o 
   8  10   7      193.76      172.78     10.71 o 
  -7  11   7       52.81       46.80      4.87 o 
  -5  11   7       86.01       79.31      5.27 o 
  -3  11   7        6.42        9.11      3.00 o 
  -1  11   7       31.95       32.05      4.52 o 
   1  11   7       20.21       16.96      4.60 o 
   3  11   7       97.35       97.40      8.76 o 
   5  11   7       11.64        9.60      4.01 o 
  -4  12   7       99.35       85.10      5.35 o 
  -2  12   7        7.07        3.16      2.06 o 
   0  12   7      148.09      144.71      6.71 o 
   2  12   7        1.79        8.89      5.03 o 
   4  12   7        0.98        5.27      3.69 o 
  -1  13   7      187.75      163.28      9.03 o 
   1  13   7        5.65        3.16      2.35 o 
 -10   0   8     2280.72     2296.42     69.91 o 
  -8   0   8      935.57      906.46     41.29 o 
  -6   0   8     3054.89     3037.81     62.08 o 
  -4   0   8      111.88      106.11     13.36 o 
  -2   0   8     3659.21     3908.74     64.13 o 
   0   0   8     2710.19     2803.77     48.56 o 
   2   0   8      674.41      667.97     18.01 o 
   4   0   8     1665.14     1684.60     41.63 o 
   6   0   8     1877.41     1852.01     40.97 o 
   8   0   8     4381.89     4080.70    151.28 o 
 -11   1   8     2067.57     1887.59     37.89 o 
  -9   1   8     1644.50     1560.31     45.60 o 
  -7   1   8     1345.05     1390.89     28.13 o 
  -5   1   8      721.99      692.56     17.80 o 
  -3   1   8     3540.33     3619.33     55.41 o 
  -1   1   8     4148.95     4342.40     48.52 o 
   1   1   8     2894.87     3011.55     48.52 o 
   3   1   8      986.39     1000.14     13.88 o 
   5   1   8      550.87      539.21     13.39 o 
   7   1   8     2566.65     2622.99     69.61 o 
   9   1   8      753.83      746.64     27.83 o 
 -10   2   8     1525.91     1479.69     51.64 o 
  -8   2   8      463.09      436.70     13.10 o 
  -6   2   8      650.38      640.60     16.79 o 
  -4   2   8     3275.20     3237.76     51.16 o 
  -2   2   8     1807.12     1873.26     32.16 o 
   0   2   8     2171.39     2264.69     36.79 o 
   2   2   8     1418.86     1423.83     18.14 o 
   4   2   8     3422.47     3539.09     78.39 o 
   6   2   8     1166.38     1189.57     65.20 o 
   8   2   8      367.25      403.58     17.09 o 
  10   2   8     1789.17     1657.68     45.10 o 
 -11   3   8      188.08      182.13     10.72 o 
  -9   3   8     4019.67     3879.86    104.19 o 
  -7   3   8      557.47      535.17     18.86 o 
  -5   3   8     1342.40     1372.48     44.17 o 
  -3   3   8     1794.00     1869.44     33.08 o 
  -1   3   8      958.67      973.16     16.86 o 
   1   3   8     1228.95     1256.00     29.50 o 
   3   3   8      274.22      267.99      7.86 o 
   5   3   8     3084.46     3028.04     71.30 o 
   7   3   8     1134.12     1144.07     49.07 o 
   9   3   8     1367.94     1385.24     44.85 o 
 -10   4   8       28.60       21.41      5.81 o 
  -8   4   8     2271.30     2183.10     61.16 o 
  -6   4   8     1857.06     1872.35     52.57 o 
  -4   4   8     1939.90     1965.61     31.81 o 
  -2   4   8     1436.53     1428.14     24.11 o 
   0   4   8      257.45      249.87      7.50 o 
   2   4   8     2550.84     2657.40     66.21 o 
   4   4   8      421.21      411.52      8.75 o 
   6   4   8     1082.17     1088.74     47.05 o 
   8   4   8      715.69      729.99     29.11 o 
  -9   5   8       91.41       69.76      7.57 o 
  -7   5   8     1132.35     1058.58     33.30 o 
  -5   5   8     2502.31     2519.03     68.12 o 
  -3   5   8      210.62      201.80      7.04 o 
  -1   5   8      394.49      377.15      9.60 o 
   1   5   8     1136.47     1163.87     17.32 o 
   3   5   8     3512.57     3512.73     40.95 o 
   5   5   8      773.25      772.40     24.19 o 
   7   5   8      624.18      617.30     31.98 o 
   9   5   8     1006.55     1035.37     34.04 o 
  -8   6   8      273.72      273.94     13.13 o 
  -6   6   8     3270.82     3089.25     68.21 o 
  -4   6   8     1054.89     1059.94     26.09 o 
  -2   6   8      252.34      238.55      8.25 o 
   0   6   8      968.71      939.21     15.70 o 
   2   6   8      556.98      551.57     26.48 o 
   4   6   8     1398.78     1377.34     39.27 o 
   6   6   8      331.00      352.42     20.79 o 
   8   6   8      532.65      509.95     23.90 o 
  -9   7   8      805.20      779.63     21.90 o 
  -7   7   8     2326.36     2050.88     36.51 o 
  -5   7   8      335.13      320.17     12.77 o 
  -3   7   8     1044.45      948.83     44.14 o 
  -1   7   8     1134.46     1149.29     27.64 o 
   1   7   8      171.70      170.14     14.43 o 
   3   7   8     1324.76     1271.90     54.37 o 
   5   7   8     1053.58     1046.92     45.91 o 
   7   7   8      655.96      660.95     27.19 o 
  -8   8   8     2060.47     1921.39     41.65 o 
  -6   8   8       29.89       16.28      3.59 o 
  -4   8   8     1223.86     1132.29     28.22 o 
  -2   8   8      590.12      604.36     31.45 o 
   0   8   8     1462.76     1447.13     47.12 o 
   2   8   8     1795.52     1726.51     62.79 o 
   4   8   8      678.57      646.45     31.28 o 
   6   8   8      997.48      958.02     35.77 o 
  -5   9   8     1870.48     1669.20     32.78 o 
  -3   9   8      683.09      636.68     15.58 o 
  -1   9   8      854.44      912.03     40.66 o 
   1   9   8     1865.04     1839.97    106.43 o 
   3   9   8      692.34      668.41     19.36 o 
   5   9   8      692.23      702.44     18.56 o 
  -4  10   8      133.07      137.73      7.32 o 
  -2  10   8     1100.70     1068.54     41.93 o 
   0  10   8     1870.87     1833.20    140.88 o 
   2  10   8     1069.62     1069.35     32.70 o 
  -7   1   9       25.45       18.92      6.90 o 
  -5   1   9      416.02      377.34     14.69 o 
  -3   1   9        3.32        3.78      3.11 o 
  -1   1   9        6.97        8.24      2.97 o 
   1   1   9      520.27      514.20     13.00 o 
   3   1   9      903.59      872.62     27.59 o 
   5   1   9        9.11       11.08      5.41 o 
  -6   2   9        9.95        6.99      4.30 o 
  -4   2   9        0.79        5.89      4.09 o 
  -2   2   9      102.84       90.91      8.37 o 
   0   2   9       56.12       45.29      4.79 o 
   2   2   9     1254.97     1235.51     29.90 o 
   4   2   9       15.10       10.25      3.32 o 
  -7   3   9       61.80       52.55      7.23 o 
  -5   3   9       45.38       42.66      7.23 o 
  -3   3   9      193.43      179.19      8.17 o 
  -1   3   9       24.39       29.63      5.19 o 
   1   3   9       39.14       32.72      4.57 o 
   3   3   9       14.48       11.27      3.92 o 
   5   3   9       35.91       30.98      4.95 o 
  -6   4   9       43.84       34.68      7.55 o 
  -4   4   9       10.16        9.25      3.66 o 
  -2   4   9       85.61       95.64      6.01 o 
   0   4   9      396.74      363.14     12.20 o 
   2   4   9       52.83       46.84      4.63 o 
   4   4   9       42.90       41.23      7.10 o 
  -5   5   9        6.27        4.56      2.65 o 
  -3   5   9      102.36       86.40      5.93 o 
  -1   5   9      600.49      588.76     14.71 o 
   1   5   9        2.36        5.93      2.54 o 
   3   5   9        9.59       10.01      3.41 o 
  -4   6   9       11.15        8.20      2.90 o 
  -2   6   9       60.86       51.47      5.29 o 
   0   6   9        9.31        6.30      2.44 o 
   2   6   9      286.68      269.92     12.27 o 
  -1   7   9        0.33        4.30      2.59 o 
   1   7   9       87.28       78.09      7.89 o 
                                                 
